# Supplementary material for: Unexpected Discovery of Hypermutator Phenotype Sounds the Alarm for Quality Control Strains
Source: Genome Biol Evol. 2021 Jun 28;13(8):evab148. doi: 10.1093/gbe/evab148 (PMC8350357; doi:10.1093/gbe/evab148)
Supplement: evab148_Supplementary_Data [file evab148_supplementary_data.zip › Supplementary Tables.xlsx]

## Sheet: S1
Table S1. Details of CRISPR sequences in the two Shewanella putrefaciens strains
Strain	CRISPR id	Start	End	Length of direct repeated sequence	Direct repeated sequence	Number of spacers
ATCC-8071	1	639925	640432	28bp	TTTCTAAGCTGCCTGTGCGGCAGTGAAC	8
	2	1986273	1989241	28bp	GTTCACCGCCACACAGGCGGCTTAGAAA	49
	3	2071969	2072086	38bp	AATGTTGAAGGCAAATATAGCAGCGATACAAAAGGCGA	1
	4	3677383	3677485	38bp	AATGTTGAAGGCAAATATAGCAGCGATACAAAAGGCGA	1
	5	3677580	3677682	23bp	CAACTGAGCTAATGTCGCATAAT	1
	6	3775682	3775775	24bp	CCATTGTTAAATTTTGCAACGTAA	1
	7	3947909	3947999	26bp	AAAAGCTGGATCCCCGCTCAAATGCA	1
CGMCC-1.6515	1	4354157	4356605	33bp	GTCGCGCCCCGCACGGGGCGCGTGGATTGAAAC	36
	2	1814804	1815025	33bp	TCCTCATTCGAATGGCAGCTCCTCCGCCATATT	2
	3	2283113	2283254	49bp	AAACAAAAAAGGCTATCATTGCTGATAGCCTTTTCCGTGAAATATGGCG	1
	4	4087169	4087280	26bp	GATGCGCTACCGGACTGCGCTAATCA	1
	5	4107949	4108036	24bp	ACCCAAAAGCTGGATCCCCGCTCA	1

## Sheet: S2
Table S2. Details of prophage sequences in the two Shewanella putrefaciens strains
Strain	Region	length	Completeness(score)	Specific keyword	Position	Total protein number	Phage hit protein number	Hypothetical protein number	Bacterial protein number	Phage species number	GC percentage	Most common phage name(hit_genes_count)
CGMCC-1.6515	1	37.1Kb	incomplete(50)	tail,integrase	146261-183452	17	7	3	7	6	0.4732	PHAGE_Synech_S_CRM01_NC_015569(1),PHAGE_Escher_vB_EcoM_ep3_NC_025430(1),PHAGE_Ralsto_RSA1_NC_009382(1),PHAGE_Entero_JSE_NC_012740(1),PHAGE_Sinorh_phiN3_NC_028945(1),PHAGE_Cyanop_KBS_S_2A_NC_020854(1),PHAGE_Pseudo_PPpW_3_NC_023006(1),PHAGE_Prochl_P_SSM4_NC_006884(1),PHAGE_Synech_S_SKS1_NC_020851(1),PHAGE_Entero_mEpX1_NC_019709(1),PHAGE_Lactob_LP65_NC_006565(1),PHAGE_Entero_cdtI_NC_009514(1),PHAGE_…
ATCC-8071	1	41.1Kb	incomplete(60)	tail,portal,recombinase,integrase	2509978-2551141	22	13	8	1	9	0.4576	PHAGE_Pseudo_MD8_NC_031091(4),PHAGE_Entero_c_1_NC_019706(4),PHAGE_Entero_mEp213_NC_019720(4),PHAGE_Shewan_1/44_NC_025463(3),PHAGE_Pseudo_F10_NC_007805(3),PHAGE_Entero_mEp460_NC_019716(3),PHAGE_Entero_cdtI_NC_009514(3),PHAGE_Entero_N15_NC_001901(2),PHAGE_Phage_Gifsy_2_NC_010393(2),PHAGE_Aeromo_vB_AsaM_56_NC_019527(1),PHAGE_Sulfit_NYA_2014a_NC_027299(1),PHAGE_Klebsi_phiKO2_NC_005857(1),PHAGE_Xantho…
	2	7.5Kb	incomplete(30)	integrase,capsid	705839-713371	8	6	2	0	6	0.4297	PHAGE_Citrob_vB_CfrM_CfP1_NC_031057(1),PHAGE_Lactob_Lj965_NC_005355(1),PHAGE_Entero_HK446_NC_019714(1),PHAGE_Entero_c_1_NC_019706(1),PHAGE_Deep_s_D6E_NC_019544(1),PHAGE_Entero_HK542_NC_019769(1),PHAGE_Synech_S_ShM2_NC_015281(1),PHAGE_Entero_mEp213_NC_019720(1),PHAGE_Entero_RB43_NC_007023(1),PHAGE_Escher_HK75_NC_016160(1),PHAGE_Burkho_KL3_NC_015266(1),PHAGE_Pseudo_PaMx28_NC_028931(1)
	3	28.2Kb	incomplete(30)	portal,recombinase	2537519-2565795	18	9	9	0	8	0.4436	PHAGE_Pseudo_MD8_NC_031091(4),PHAGE_Pseudo_vB_PaeP_Tr60_Ab31_NC_023575(2),PHAGE_Pseudo_YMC11/02/R656_NC_028657(2),PHAGE_Pseudo_phi2_NC_030931(2),PHAGE_Entero_HK97_NC_002167(1),PHAGE_Nitrin_1M3_16_NC_024217(1),PHAGE_Pseudo_PAJU2_NC_011373(1),PHAGE_Escher_pro147_NC_028896(1),PHAGE_Salmon_ST64B_NC_004313(1),PHAGE_Entero_933W_NC_000924(1),PHAGE_Erwini_PEp14_NC_016767(1),PHAGE_Entero_mEp213_NC_019720(…

## Sheet: S3
Table S3. Details of OG numbers of five Shewanella strains.
Strains	Proteins	Clusters	Singletons
S. putrefaciens ATCC-8071	3895	3629	243
S. putrefaciens CGMCC-1.6515	3948	3508	395
S. putrefaciens CN-32	4050	3681	288
S. baltica NCTC-10737	4199	3871	273
S. baltica OS-678	4565	3959	476

## Sheet: S4
Table S4. Rearrangements of S. putrefaciens ATCC-8071 compared with S. putrefaciens CN-32
	CN-32		ATCC-8071
Order of syntenic block	Start	End	Start	End
1	147	40306	1	40162
155	4521604	4552949	69462	38155
154	4462407	4519174	131426	74632
153	4404039	4417985	145388	131429
152	4338759	4402123	216613	153246
83	2711625	2717102	390041	384587
113	3606004	3606209	419884	419679
25	571817	572042	604118	604343
127	3903182	3903445	606564	606301
46	1022221	1022886	663062	662403
128	3905242	3905503	838053	837792
115	3620206	3622293	962597	960478
50	1083750	1141242	975861	1033335
14	372608	377905	1033709	1039005
51	1147216	1218901	1039506	1111208
36	759100	759334	1111546	1111312
66	1850250	1852693	2357016	2359517
151	4336806	4338589	2624358	2626140
32	669635	669962	2976158	2976485
106	3425218	3428106	3160850	3163738
114	3606586	3620225	3463991	3477641
2	38403	43614	4149921	4144708
13	329487	374646	4193198	4148017
12	295534	309276	4220231	4206497
11	160317	176499	4230639	4214445
10	159429	160052	4231263	4230640
9	132778	157480	4260313	4235662
8	130339	132594	4262748	4260492
7	129737	130204	4263222	4262752
6	123975	127588	4267031	4263419
5	94560	117311	4289797	4267047
4	52285	94330	4336260	4294238
3	43664	52169	4344758	4336260

## Sheet: S5
Table S5. Rearrangements of S. putrefaciens CGMCC-1.6515 compared with S. putrefaciens CN-32
	CN-32		CGMCC-1.6515
Order of syntenic block	Start	End	Start	End
297	2711627	2715409	214240	210417
459	4348229	4380766	250280	217730
32	372638	374639	260231	262220
333	3093232	3093568	619689	620016
83	722087	724562	727655	730130
394	3644554	3647049	835032	832549
35	407126	407395	835456	835187
383	3532060	3534805	962940	960198
112	1012470	1016575	965833	969938
166	1561318	1561817	993190	993710
203	1849724	1850082	1183901	1184256
164	1551116	1551385	1212450	1212733
370	3428141	3428368	1390300	1390073
165	1561153	1561449	1542373	1542668
105	961202	962323	1619541	1620662
213	1887899	1888174	1778670	1778382
208	1868546	1868851	1814665	1814971
295	2682805	2683768	1844237	1843276
298	2717213	2718144	1914368	1913425
296	2711203	2711469	1920360	1920094
461	4426341	4427445	1920523	1921628
288	2636667	2638721	1942393	1940337
168	1564415	1564640	1971258	1971484
356	3261366	3261591	2051464	2051689
207	1868165	1868374	2283363	2283153
261	2364963	2378602	2399748	2413423
262	2390790	2395181	2484292	2488696
214	1890334	1891023	2671319	2670630
294	2682054	2682614	2679283	2679845
217	1921399	1929587	2708636	2700463
327	3061858	3062127	2722187	2721918
385	3573378	3582124	3190328	3181582
204	1852350	1852693	3515374	3515028
384	3551554	3559420	3536355	3544215
169	1565145	1565402	3585584	3585842
88	775793	776392	3875958	3875357
62	571809	572055	3958042	3957796
389	3605873	3606137	3958149	3958413
127	1143921	1146926	4226415	4223412
31	356422	369112	4245040	4232392
167	1563335	1564419	4252997	4254049
439	4151731	4152471	4267544	4266804
460	4404146	4404902	4341658	4342417
18	97793	100867	4399986	4396902

## Sheet: S6
Table S6. The GC skew of S. putrefaciens CN-32 genome
Start	End	Position(%)	GC skew	Cumulative GC skew
1	4659	0.001	0.009	0.009
4660	9318	0.002	-0.012	-0.003
9319	13977	0.003	0.052	0.049
13978	18636	0.004	-0.011	0.038
18637	23295	0.005	-0.015	0.023
23296	27954	0.006	0.038	0.061
27955	32613	0.007	0.095	0.157
32614	37272	0.008	-0.091	0.065
37273	41931	0.009	-0.034	0.031
41932	46590	0.01	0.016	0.048
46591	51249	0.011	0.089	0.137
51250	55908	0.012	0.081	0.217
55909	60567	0.013	0.042	0.259
60568	65226	0.014	-0.01	0.249
65227	69885	0.015	0.07	0.318
69886	74544	0.016	0.031	0.349
74545	79203	0.017	0.021	0.371
79204	83862	0.018	0.096	0.467
83863	88521	0.019	0.114	0.58
88522	93180	0.02	0.11	0.691
93181	97839	0.021	0.048	0.739
97840	102498	0.022	0.028	0.767
102499	107157	0.023	0.047	0.814
107158	111816	0.024	0.051	0.865
111817	116475	0.025	0.105	0.97
116476	121134	0.026	0.114	1.084
121135	125793	0.027	0.062	1.147
125794	130452	0.028	0.039	1.185
130453	135111	0.029	0.035	1.22
135112	139770	0.03	0.032	1.252
139771	144429	0.031	0.007	1.26
144430	149088	0.032	0.092	1.352
149089	153747	0.033	0.124	1.476
153748	158406	0.034	0.01	1.486
158407	163065	0.035	0.07	1.556
163066	167724	0.036	0.043	1.6
167725	172383	0.037	0.039	1.639
172384	177042	0.038	0.089	1.728
177043	181701	0.039	0.084	1.812
181702	186360	0.04	0.089	1.901
186361	191019	0.041	0.085	1.986
191020	195678	0.042	0.011	1.996
195679	200337	0.043	0.071	2.067
200338	204996	0.044	0.024	2.092
204997	209655	0.045	0.081	2.172
209656	214314	0.046	0.053	2.225
214315	218973	0.047	0.028	2.253
218974	223632	0.048	0	2.254
223633	228291	0.049	-0.023	2.23
228292	232950	0.05	-0.085	2.146
232951	237609	0.051	-0.059	2.086
237610	242268	0.052	-0.038	2.048
242269	246927	0.053	-0.017	2.031
246928	251586	0.054	-0.113	1.919
251587	256245	0.055	-0.026	1.892
256246	260904	0.056	0.057	1.949
260905	265563	0.057	0.026	1.976
265564	270222	0.058	-0.015	1.961
270223	274881	0.059	-0.049	1.911
274882	279540	0.06	0.006	1.917
279541	284199	0.061	-0.031	1.886
284200	288858	0.062	0.04	1.926
288859	293517	0.063	-0.074	1.852
293518	298176	0.064	-0.033	1.82
298177	302835	0.065	0.006	1.826
302836	307494	0.066	-0.018	1.808
307495	312153	0.067	0.014	1.823
312154	316812	0.068	0.091	1.914
316813	321471	0.069	0.089	2.003
321472	326130	0.07	-0.007	1.997
326131	330789	0.071	0.066	2.063
330790	335448	0.072	0.043	2.105
335449	340107	0.073	-0.107	1.998
340108	344766	0.074	0.013	2.011
344767	349425	0.075	0.021	2.032
349426	354084	0.076	0.058	2.09
354085	358743	0.077	0.106	2.196
358744	363402	0.078	0.062	2.258
363403	368061	0.079	0.115	2.373
368062	372720	0.08	0.018	2.391
372721	377379	0.081	0.099	2.49
377380	382038	0.082	0.104	2.594
382039	386697	0.083	0.094	2.688
386698	391356	0.084	0.114	2.802
391357	396015	0.085	0.08	2.882
396016	400674	0.086	0.055	2.937
400675	405333	0.087	0.026	2.962
405334	409992	0.088	-0.038	2.924
409993	414651	0.089	-0.026	2.898
414652	419310	0.09	0.096	2.993
419311	423969	0.091	0.155	3.149
423970	428628	0.092	0.093	3.241
428629	433287	0.093	0.029	3.27
433288	437946	0.094	-0.013	3.258
437947	442605	0.095	0.069	3.327
442606	447264	0.096	0.06	3.387
447265	451923	0.097	0.043	3.43
451924	456582	0.098	0.048	3.477
456583	461241	0.099	0.082	3.56
461242	465900	0.1	0.125	3.685
465901	470559	0.101	0.065	3.75
470560	475218	0.102	0.035	3.785
475219	479877	0.103	0.082	3.867
479878	484536	0.104	0.044	3.911
484537	489195	0.105	0.035	3.946
489196	493854	0.106	0.088	4.034
493855	498513	0.107	0.056	4.09
498514	503172	0.108	0.12	4.21
503173	507831	0.109	0.088	4.298
507832	512490	0.11	0.067	4.365
512491	517149	0.111	0.025	4.39
517150	521808	0.112	0.047	4.437
521809	526467	0.113	0.034	4.471
526468	531126	0.114	0.038	4.51
531127	535785	0.115	0.042	4.552
535786	540444	0.116	0.091	4.642
540445	545103	0.117	0.041	4.683
545104	549762	0.118	0.07	4.754
549763	554421	0.119	0.11	4.864
554422	559080	0.12	0.094	4.958
559081	563739	0.121	0.094	5.052
563740	568398	0.122	0.112	5.163
568399	573057	0.123	0.156	5.319
573058	577716	0.124	0.137	5.456
577717	582375	0.125	0.096	5.552
582376	587034	0.126	0.138	5.69
587035	591693	0.127	0.082	5.772
591694	596352	0.128	0.037	5.809
596353	601011	0.129	0.02	5.829
601012	605670	0.13	0.065	5.894
605671	610329	0.131	0.021	5.915
610330	614988	0.132	0.057	5.972
614989	619647	0.133	0.056	6.029
619648	624306	0.134	0.047	6.075
624307	628965	0.135	0.07	6.145
628966	633624	0.136	0.085	6.23
633625	638283	0.137	0.053	6.282
638284	642942	0.138	0.12	6.402
642943	647601	0.139	0.019	6.421
647602	652260	0.14	0.062	6.483
652261	656919	0.141	0.085	6.568
656920	661578	0.142	0.051	6.619
661579	666237	0.143	0.096	6.715
666238	670896	0.144	0.077	6.792
670897	675555	0.145	0.107	6.899
675556	680214	0.146	0.073	6.973
680215	684873	0.147	0.104	7.077
684874	689532	0.148	0.083	7.159
689533	694191	0.149	0.003	7.162
694192	698850	0.15	0.046	7.208
698851	703509	0.151	0.044	7.252
703510	708168	0.152	0.083	7.335
708169	712827	0.153	0.062	7.397
712828	717486	0.154	0.132	7.528
717487	722145	0.155	0.094	7.623
722146	726804	0.156	0.074	7.697
726805	731463	0.157	0.063	7.761
731464	736122	0.158	0.06	7.821
736123	740781	0.159	0.093	7.914
740782	745440	0.16	0.112	8.025
745441	750099	0.161	0.072	8.097
750100	754758	0.162	-0.019	8.078
754759	759417	0.163	0.086	8.164
759418	764076	0.164	0.063	8.227
764077	768735	0.165	0.068	8.295
768736	773394	0.166	0.048	8.344
773395	778053	0.167	0.084	8.428
778054	782712	0.168	0.102	8.53
782713	787371	0.169	0.012	8.541
787372	792030	0.17	0.058	8.599
792031	796689	0.171	0.041	8.641
796690	801348	0.172	0.1	8.741
801349	806007	0.173	0.036	8.777
806008	810666	0.174	0.085	8.862
810667	815325	0.175	0.049	8.911
815326	819984	0.176	0.081	8.992
819985	824643	0.177	0.087	9.08
824644	829302	0.178	0.118	9.197
829303	833961	0.179	-0.005	9.193
833962	838620	0.18	0.065	9.257
838621	843279	0.181	-0.046	9.211
843280	847938	0.182	0.096	9.307
847939	852597	0.183	0.012	9.319
852598	857256	0.184	0.041	9.36
857257	861915	0.185	0.135	9.495
861916	866574	0.186	0.017	9.512
866575	871233	0.187	0.047	9.559
871234	875892	0.188	-0.031	9.528
875893	880551	0.189	0.006	9.534
880552	885210	0.19	0.09	9.624
885211	889869	0.191	0.066	9.689
889870	894528	0.192	0.058	9.747
894529	899187	0.193	0.095	9.842
899188	903846	0.194	0.097	9.939
903847	908505	0.195	0.071	10.01
908506	913164	0.196	0.056	10.066
913165	917823	0.197	0.016	10.082
917824	922482	0.198	0.047	10.129
922483	927141	0.199	0.033	10.162
927142	931800	0.2	0.042	10.204
931801	936459	0.201	0.053	10.257
936460	941118	0.202	0.069	10.326
941119	945777	0.203	0.109	10.435
945778	950436	0.204	0.049	10.483
950437	955095	0.205	0.092	10.576
955096	959754	0.206	0.057	10.633
959755	964413	0.207	0.1	10.733
964414	969072	0.208	0.1	10.833
969073	973731	0.209	0.021	10.854
973732	978390	0.21	0.05	10.905
978391	983049	0.211	0.064	10.969
983050	987708	0.212	0.1	11.069
987709	992367	0.213	0.098	11.166
992368	997026	0.214	0.102	11.268
997027	1001685	0.215	0.062	11.33
1001686	1006344	0.216	0.099	11.428
1006345	1011003	0.217	0.045	11.473
1011004	1015662	0.218	0.031	11.505
1015663	1020321	0.219	0.058	11.563
1020322	1024980	0.22	0.118	11.681
1024981	1029639	0.221	0.084	11.765
1029640	1034298	0.222	-0.005	11.76
1034299	1038957	0.223	0.082	11.842
1038958	1043616	0.224	0.061	11.903
1043617	1048275	0.225	0.022	11.925
1048276	1052934	0.226	0.076	12.001
1052935	1057593	0.227	0.051	12.052
1057594	1062252	0.228	0.015	12.067
1062253	1066911	0.229	0.074	12.141
1066912	1071570	0.23	-0.001	12.14
1071571	1076229	0.231	0.038	12.177
1076230	1080888	0.232	0.043	12.22
1080889	1085547	0.233	0.032	12.252
1085548	1090206	0.234	0.053	12.305
1090207	1094865	0.235	0.081	12.386
1094866	1099524	0.236	0.096	12.482
1099525	1104183	0.237	0.117	12.599
1104184	1108842	0.238	0.118	12.717
1108843	1113501	0.239	0.065	12.781
1113502	1118160	0.24	0.06	12.841
1118161	1122819	0.241	0.08	12.921
1122820	1127478	0.242	0.095	13.016
1127479	1132137	0.243	0.073	13.089
1132138	1136796	0.244	0.079	13.168
1136797	1141455	0.245	0.078	13.246
1141456	1146114	0.246	0.058	13.304
1146115	1150773	0.247	0.038	13.343
1150774	1155432	0.248	0.087	13.429
1155433	1160091	0.249	0.071	13.5
1160092	1164750	0.25	0.066	13.566
1164751	1169409	0.251	0.03	13.596
1169410	1174068	0.252	0.044	13.64
1174069	1178727	0.253	0.097	13.737
1178728	1183386	0.254	0.038	13.775
1183387	1188045	0.255	0.096	13.871
1188046	1192704	0.256	0.147	14.018
1192705	1197363	0.257	0.102	14.12
1197364	1202022	0.258	0.096	14.216
1202023	1206681	0.259	0.069	14.285
1206682	1211340	0.26	0.036	14.32
1211341	1215999	0.261	0.068	14.389
1216000	1220658	0.262	0.034	14.423
1220659	1225317	0.263	0.064	14.486
1225318	1229976	0.264	0.067	14.554
1229977	1234635	0.265	0.13	14.684
1234636	1239294	0.266	0.132	14.816
1239295	1243953	0.267	0.113	14.929
1243954	1248612	0.268	0.15	15.079
1248613	1253271	0.269	0.097	15.176
1253272	1257930	0.27	0.111	15.287
1257931	1262589	0.271	0.03	15.317
1262590	1267248	0.272	0.06	15.377
1267249	1271907	0.273	0.053	15.43
1271908	1276566	0.274	0.101	15.53
1276567	1281225	0.275	0.08	15.611
1281226	1285884	0.276	0.067	15.678
1285885	1290543	0.277	0.055	15.733
1290544	1295202	0.278	-0.007	15.726
1295203	1299861	0.279	0.085	15.811
1299862	1304520	0.28	0.044	15.855
1304521	1309179	0.281	0.037	15.892
1309180	1313838	0.282	0.055	15.947
1313839	1318497	0.283	0.042	15.989
1318498	1323156	0.284	-0.018	15.972
1323157	1327815	0.285	0.036	16.008
1327816	1332474	0.286	0.057	16.065
1332475	1337133	0.287	0.135	16.2
1337134	1341792	0.288	0.11	16.31
1341793	1346451	0.289	0.08	16.39
1346452	1351110	0.29	0.082	16.472
1351111	1355769	0.291	0.063	16.535
1355770	1360428	0.292	0.108	16.643
1360429	1365087	0.293	0.096	16.739
1365088	1369746	0.294	0.016	16.754
1369747	1374405	0.295	0.093	16.847
1374406	1379064	0.296	0.074	16.921
1379065	1383723	0.297	0.145	17.066
1383724	1388382	0.298	0.077	17.143
1388383	1393041	0.299	0.077	17.22
1393042	1397700	0.3	0.06	17.28
1397701	1402359	0.301	0.09	17.37
1402360	1407018	0.302	0.05	17.42
1407019	1411677	0.303	0.086	17.506
1411678	1416336	0.304	0.096	17.603
1416337	1420995	0.305	0.091	17.694
1420996	1425654	0.306	0.125	17.818
1425655	1430313	0.307	0.064	17.882
1430314	1434972	0.308	0.074	17.956
1434973	1439631	0.309	0.084	18.04
1439632	1444290	0.31	0.076	18.117
1444291	1448949	0.311	0.063	18.179
1448950	1453608	0.312	0.103	18.282
1453609	1458267	0.313	0.082	18.364
1458268	1462926	0.314	0.031	18.395
1462927	1467585	0.315	0.053	18.448
1467586	1472244	0.316	0.019	18.467
1472245	1476903	0.317	0.04	18.506
1476904	1481562	0.318	0.014	18.521
1481563	1486221	0.319	0.039	18.56
1486222	1490880	0.32	0.123	18.683
1490881	1495539	0.321	0.074	18.757
1495540	1500198	0.322	0.025	18.782
1500199	1504857	0.323	0.079	18.861
1504858	1509516	0.324	0.069	18.931
1509517	1514175	0.325	0.051	18.981
1514176	1518834	0.326	0.09	19.072
1518835	1523493	0.327	0.047	19.119
1523494	1528152	0.328	0.068	19.187
1528153	1532811	0.329	0.113	19.3
1532812	1537470	0.33	0.065	19.365
1537471	1542129	0.331	0.023	19.388
1542130	1546788	0.332	0.059	19.447
1546789	1551447	0.333	0.006	19.454
1551448	1556106	0.334	0.055	19.509
1556107	1560765	0.335	0.056	19.565
1560766	1565424	0.336	0.123	19.688
1565425	1570083	0.337	0.107	19.795
1570084	1574742	0.338	0.027	19.822
1574743	1579401	0.339	0.083	19.906
1579402	1584060	0.34	0.111	20.016
1584061	1588719	0.341	0.131	20.147
1588720	1593378	0.342	0.079	20.226
1593379	1598037	0.343	0.085	20.311
1598038	1602696	0.344	0.118	20.43
1602697	1607355	0.345	0.133	20.563
1607356	1612014	0.346	0.042	20.605
1612015	1616673	0.347	0.021	20.626
1616674	1621332	0.348	0.009	20.635
1621333	1625991	0.349	0.09	20.725
1625992	1630650	0.35	0.079	20.803
1630651	1635309	0.351	0.036	20.84
1635310	1639968	0.352	0.116	20.955
1639969	1644627	0.353	0.126	21.081
1644628	1649286	0.354	0.051	21.132
1649287	1653945	0.355	0.04	21.172
1653946	1658604	0.356	0.084	21.256
1658605	1663263	0.357	0.084	21.34
1663264	1667922	0.358	0.092	21.431
1667923	1672581	0.359	0.086	21.517
1672582	1677240	0.36	0.054	21.571
1677241	1681899	0.361	0.093	21.664
1681900	1686558	0.362	0.093	21.757
1686559	1691217	0.363	0.073	21.83
1691218	1695876	0.364	0.056	21.886
1695877	1700535	0.365	0.104	21.99
1700536	1705194	0.366	0.099	22.09
1705195	1709853	0.367	0.063	22.153
1709854	1714512	0.368	-0.032	22.121
1714513	1719171	0.369	0.019	22.14
1719172	1723830	0.37	0.025	22.165
1723831	1728489	0.371	0.01	22.176
1728490	1733148	0.372	-0.005	22.171
1733149	1737807	0.373	0.115	22.286
1737808	1742466	0.374	0.048	22.334
1742467	1747125	0.375	0.084	22.418
1747126	1751784	0.376	0.123	22.541
1751785	1756443	0.377	0.063	22.604
1756444	1761102	0.378	0.033	22.637
1761103	1765761	0.379	0.054	22.691
1765762	1770420	0.38	0.108	22.799
1770421	1775079	0.381	0.052	22.851
1775080	1779738	0.382	0.129	22.98
1779739	1784397	0.383	0.126	23.106
1784398	1789056	0.384	0.1	23.205
1789057	1793715	0.385	0.147	23.352
1793716	1798374	0.386	0.058	23.41
1798375	1803033	0.387	0.085	23.495
1803034	1807692	0.388	0.115	23.61
1807693	1812351	0.389	0.079	23.689
1812352	1817010	0.39	0.031	23.721
1817011	1821669	0.391	0.085	23.805
1821670	1826328	0.392	0.092	23.898
1826329	1830987	0.393	0.129	24.027
1830988	1835646	0.394	0.071	24.098
1835647	1840305	0.395	0.029	24.127
1840306	1844964	0.396	0.07	24.198
1844965	1849623	0.397	0.12	24.318
1849624	1854282	0.398	0.093	24.411
1854283	1858941	0.399	0.081	24.492
1858942	1863600	0.4	0.049	24.541
1863601	1868259	0.401	0.033	24.574
1868260	1872918	0.402	0.068	24.642
1872919	1877577	0.403	0.115	24.757
1877578	1882236	0.404	0.084	24.841
1882237	1886895	0.405	0.04	24.88
1886896	1891554	0.406	0.129	25.009
1891555	1896213	0.407	0.103	25.112
1896214	1900872	0.408	-0.001	25.111
1900873	1905531	0.409	0.045	25.156
1905532	1910190	0.41	0.11	25.266
1910191	1914849	0.411	0.038	25.304
1914850	1919508	0.412	0.089	25.393
1919509	1924167	0.413	0.066	25.46
1924168	1928826	0.414	0.107	25.566
1928827	1933485	0.415	0.086	25.652
1933486	1938144	0.416	0.069	25.722
1938145	1942803	0.417	0.064	25.786
1942804	1947462	0.418	0.043	25.829
1947463	1952121	0.419	0.074	25.904
1952122	1956780	0.42	0.037	25.941
1956781	1961439	0.421	0.065	26.006
1961440	1966098	0.422	0.097	26.102
1966099	1970757	0.423	0.034	26.136
1970758	1975416	0.424	0.023	26.159
1975417	1980075	0.425	0.052	26.211
1980076	1984734	0.426	0.085	26.296
1984735	1989393	0.427	0.071	26.367
1989394	1994052	0.428	0.092	26.459
1994053	1998711	0.429	-0.03	26.429
1998712	2003370	0.43	-0.029	26.4
2003371	2008029	0.431	0.025	26.425
2008030	2012688	0.432	0.092	26.517
2012689	2017347	0.433	0.058	26.575
2017348	2022006	0.434	0.098	26.673
2022007	2026665	0.435	0.056	26.729
2026666	2031324	0.436	0.041	26.77
2031325	2035983	0.437	0.023	26.793
2035984	2040642	0.438	0.033	26.826
2040643	2045301	0.439	0.102	26.928
2045302	2049960	0.44	0.056	26.984
2049961	2054619	0.441	0.117	27.101
2054620	2059278	0.442	0.044	27.144
2059279	2063937	0.443	0.054	27.198
2063938	2068596	0.444	0.098	27.296
2068597	2073255	0.445	0.064	27.36
2073256	2077914	0.446	0.06	27.42
2077915	2082573	0.447	0.043	27.463
2082574	2087232	0.448	0.045	27.508
2087233	2091891	0.449	0.08	27.588
2091892	2096550	0.45	0.049	27.637
2096551	2101209	0.451	0.063	27.7
2101210	2105868	0.452	0.07	27.77
2105869	2110527	0.453	0.029	27.798
2110528	2115186	0.454	-0.053	27.745
2115187	2119845	0.455	0.028	27.774
2119846	2124504	0.456	0.05	27.823
2124505	2129163	0.457	0.007	27.831
2129164	2133822	0.458	0.068	27.898
2133823	2138481	0.459	0.075	27.973
2138482	2143140	0.46	0.054	28.027
2143141	2147799	0.461	0.035	28.062
2147800	2152458	0.462	0.035	28.097
2152459	2157117	0.463	0.047	28.144
2157118	2161776	0.464	0.003	28.147
2161777	2166435	0.465	0.06	28.207
2166436	2171094	0.466	0.036	28.243
2171095	2175753	0.467	0.091	28.334
2175754	2180412	0.468	0.049	28.383
2180413	2185071	0.469	0.039	28.423
2185072	2189730	0.47	0.056	28.479
2189731	2194389	0.471	0.091	28.57
2194390	2199048	0.472	0.002	28.572
2199049	2203707	0.473	0.052	28.624
2203708	2208366	0.474	0.056	28.68
2208367	2213025	0.475	0.056	28.736
2213026	2217684	0.476	0.055	28.791
2217685	2222343	0.477	0.062	28.853
2222344	2227002	0.478	0.054	28.907
2227003	2231661	0.479	0.051	28.957
2231662	2236320	0.48	0.027	28.984
2236321	2240979	0.481	0.069	29.054
2240980	2245638	0.482	0.102	29.155
2245639	2250297	0.483	0.001	29.157
2250298	2254956	0.484	0.073	29.23
2254957	2259615	0.485	0.043	29.273
2259616	2264274	0.486	0.077	29.35
2264275	2268933	0.487	0.074	29.424
2268934	2273592	0.488	0.081	29.505
2273593	2278251	0.489	0.106	29.611
2278252	2282910	0.49	0.05	29.661
2282911	2287569	0.491	-0.02	29.641
2287570	2292228	0.492	-0.062	29.579
2292229	2296887	0.493	-0.006	29.574
2296888	2301546	0.494	-0.053	29.52
2301547	2306205	0.495	-0.042	29.478
2306206	2310864	0.496	0.013	29.491
2310865	2315523	0.497	0.011	29.503
2315524	2320182	0.498	-0.017	29.485
2320183	2324841	0.499	-0.024	29.461
2324842	2329500	0.5	-0.055	29.406
2329501	2334159	0.501	-0.003	29.403
2334160	2338818	0.502	-0.005	29.398
2338819	2343477	0.503	-0.103	29.295
2343478	2348136	0.504	-0.012	29.284
2348137	2352795	0.505	-0.008	29.275
2352796	2357454	0.506	-0.053	29.223
2357455	2362113	0.507	-0.031	29.191
2362114	2366772	0.508	-0.035	29.156
2366773	2371431	0.509	-0.115	29.041
2371432	2376090	0.51	-0.08	28.961
2376091	2380749	0.511	-0.037	28.925
2380750	2385408	0.512	-0.029	28.896
2385409	2390067	0.513	-0.036	28.86
2390068	2394726	0.514	-0.013	28.847
2394727	2399385	0.515	-0.066	28.781
2399386	2404044	0.516	-0.126	28.655
2404045	2408703	0.517	-0.075	28.579
2408704	2413362	0.518	-0.083	28.496
2413363	2418021	0.519	-0.052	28.444
2418022	2422680	0.52	-0.047	28.397
2422681	2427339	0.521	-0.055	28.342
2427340	2431998	0.522	-0.082	28.26
2431999	2436657	0.523	-0.103	28.157
2436658	2441316	0.524	-0.002	28.155
2441317	2445975	0.525	-0.07	28.085
2445976	2450634	0.526	-0.037	28.048
2450635	2455293	0.527	-0.073	27.975
2455294	2459952	0.528	-0.063	27.912
2459953	2464611	0.529	-0.078	27.834
2464612	2469270	0.53	-0.059	27.775
2469271	2473929	0.531	-0.077	27.697
2473930	2478588	0.532	-0.047	27.65
2478589	2483247	0.533	-0.064	27.587
2483248	2487906	0.534	-0.031	27.556
2487907	2492565	0.535	-0.032	27.523
2492566	2497224	0.536	-0.089	27.434
2497225	2501883	0.537	-0.073	27.361
2501884	2506542	0.538	0.009	27.369
2506543	2511201	0.539	-0.126	27.244
2511202	2515860	0.54	-0.073	27.17
2515861	2520519	0.541	-0.104	27.066
2520520	2525178	0.542	-0.06	27.006
2525179	2529837	0.543	-0.102	26.904
2529838	2534496	0.544	-0.005	26.9
2534497	2539155	0.545	0.017	26.917
2539156	2543814	0.546	0.004	26.921
2543815	2548473	0.547	-0.064	26.857
2548474	2553132	0.548	-0.066	26.79
2553133	2557791	0.549	-0.02	26.77
2557792	2562450	0.55	0.022	26.792
2562451	2567109	0.551	-0.083	26.71
2567110	2571768	0.552	-0.091	26.619
2571769	2576427	0.553	-0.073	26.545
2576428	2581086	0.554	-0.102	26.443
2581087	2585745	0.555	-0.103	26.34
2585746	2590404	0.556	-0.084	26.256
2590405	2595063	0.557	-0.041	26.215
2595064	2599722	0.558	-0.062	26.153
2599723	2604381	0.559	-0.075	26.077
2604382	2609040	0.56	-0.056	26.022
2609041	2613699	0.561	-0.092	25.93
2613700	2618358	0.562	-0.045	25.884
2618359	2623017	0.563	-0.018	25.866
2623018	2627676	0.564	-0.069	25.797
2627677	2632335	0.565	-0.069	25.728
2632336	2636994	0.566	-0.067	25.661
2636995	2641653	0.567	-0.107	25.553
2641654	2646312	0.568	-0.074	25.48
2646313	2650971	0.569	-0.032	25.448
2650972	2655630	0.57	-0.102	25.346
2655631	2660289	0.571	-0.09	25.256
2660290	2664948	0.572	-0.101	25.155
2664949	2669607	0.573	-0.023	25.132
2669608	2674266	0.574	-0.014	25.118
2674267	2678925	0.575	-0.093	25.024
2678926	2683584	0.576	-0.076	24.948
2683585	2688243	0.577	-0.073	24.875
2688244	2692902	0.578	-0.075	24.8
2692903	2697561	0.579	-0.07	24.73
2697562	2702220	0.58	-0.035	24.695
2702221	2706879	0.581	-0.072	24.623
2706880	2711538	0.582	-0.132	24.491
2711539	2716197	0.583	-0.076	24.415
2716198	2720856	0.584	-0.094	24.321
2720857	2725515	0.585	-0.088	24.233
2725516	2730174	0.586	-0.112	24.121
2730175	2734833	0.587	-0.074	24.047
2734834	2739492	0.588	-0.046	24.001
2739493	2744151	0.589	-0.046	23.955
2744152	2748810	0.59	-0.062	23.893
2748811	2753469	0.591	-0.053	23.84
2753470	2758128	0.592	-0.028	23.812
2758129	2762787	0.593	-0.126	23.686
2762788	2767446	0.594	-0.088	23.598
2767447	2772105	0.595	-0.148	23.45
2772106	2776764	0.596	-0.084	23.366
2776765	2781423	0.597	-0.078	23.288
2781424	2786082	0.598	-0.049	23.239
2786083	2790741	0.599	-0.052	23.187
2790742	2795400	0.6	-0.009	23.178
2795401	2800059	0.601	-0.077	23.101
2800060	2804718	0.602	0.002	23.104
2804719	2809377	0.603	-0.048	23.056
2809378	2814036	0.604	-0.08	22.976
2814037	2818695	0.605	-0.069	22.907
2818696	2823354	0.606	-0.1	22.807
2823355	2828013	0.607	-0.111	22.696
2828014	2832672	0.608	-0.078	22.618
2832673	2837331	0.609	-0.003	22.615
2837332	2841990	0.61	-0.094	22.521
2841991	2846649	0.611	-0.098	22.423
2846650	2851308	0.612	-0.074	22.349
2851309	2855967	0.613	-0.088	22.261
2855968	2860626	0.614	-0.058	22.203
2860627	2865285	0.615	-0.099	22.104
2865286	2869944	0.616	-0.057	22.047
2869945	2874603	0.617	-0.088	21.958
2874604	2879262	0.618	-0.078	21.88
2879263	2883921	0.619	-0.085	21.795
2883922	2888580	0.62	-0.1	21.695
2888581	2893239	0.621	-0.066	21.63
2893240	2897898	0.622	0.028	21.658
2897899	2902557	0.623	-0.085	21.573
2902558	2907216	0.624	-0.055	21.518
2907217	2911875	0.625	-0.025	21.492
2911876	2916534	0.626	0.004	21.496
2916535	2921193	0.627	-0.02	21.476
2921194	2925852	0.628	-0.044	21.432
2925853	2930511	0.629	-0.133	21.299
2930512	2935170	0.63	-0.084	21.215
2935171	2939829	0.631	-0.059	21.156
2939830	2944488	0.632	-0.079	21.078
2944489	2949147	0.633	-0.022	21.056
2949148	2953806	0.634	-0.055	21.001
2953807	2958465	0.635	-0.032	20.969
2958466	2963124	0.636	-0.081	20.888
2963125	2967783	0.637	-0.069	20.819
2967784	2972442	0.638	-0.103	20.716
2972443	2977101	0.639	-0.031	20.685
2977102	2981760	0.64	0.002	20.686
2981761	2986419	0.641	-0.023	20.663
2986420	2991078	0.642	-0.051	20.612
2991079	2995737	0.643	-0.153	20.459
2995738	3000396	0.644	-0.11	20.349
3000397	3005055	0.645	-0.071	20.278
3005056	3009714	0.646	-0.077	20.2
3009715	3014373	0.647	0.018	20.218
3014374	3019032	0.648	-0.096	20.122
3019033	3023691	0.649	-0.116	20.006
3023692	3028350	0.65	-0.111	19.895
3028351	3033009	0.651	-0.076	19.819
3033010	3037668	0.652	-0.117	19.702
3037669	3042327	0.653	-0.071	19.631
3042328	3046986	0.654	-0.093	19.538
3046987	3051645	0.655	-0.095	19.443
3051646	3056304	0.656	-0.077	19.366
3056305	3060963	0.657	-0.066	19.3
3060964	3065622	0.658	-0.093	19.207
3065623	3070281	0.659	-0.087	19.12
3070282	3074940	0.66	-0.082	19.039
3074941	3079599	0.661	-0.027	19.012
3079600	3084258	0.662	-0.089	18.923
3084259	3088917	0.663	-0.155	18.768
3088918	3093576	0.664	-0.109	18.659
3093577	3098235	0.665	-0.078	18.581
3098236	3102894	0.666	-0.07	18.512
3102895	3107553	0.667	-0.018	18.494
3107554	3112212	0.668	-0.107	18.387
3112213	3116871	0.669	-0.087	18.3
3116872	3121530	0.67	-0.091	18.209
3121531	3126189	0.671	-0.076	18.133
3126190	3130848	0.672	-0.135	17.999
3130849	3135507	0.673	-0.05	17.948
3135508	3140166	0.674	-0.001	17.947
3140167	3144825	0.675	-0.033	17.914
3144826	3149484	0.676	-0.108	17.806
3149485	3154143	0.677	-0.047	17.758
3154144	3158802	0.678	-0.061	17.697
3158803	3163461	0.679	-0.038	17.659
3163462	3168120	0.68	-0.057	17.603
3168121	3172779	0.681	-0.091	17.512
3172780	3177438	0.682	-0.075	17.437
3177439	3182097	0.683	-0.086	17.351
3182098	3186756	0.684	-0.08	17.271
3186757	3191415	0.685	-0.079	17.191
3191416	3196074	0.686	-0.04	17.152
3196075	3200733	0.687	-0.056	17.096
3200734	3205392	0.688	-0.036	17.06
3205393	3210051	0.689	-0.041	17.019
3210052	3214710	0.69	-0.122	16.896
3214711	3219369	0.691	-0.034	16.863
3219370	3224028	0.692	-0.012	16.851
3224029	3228687	0.693	-0.131	16.719
3228688	3233346	0.694	-0.053	16.666
3233347	3238005	0.695	-0.108	16.559
3238006	3242664	0.696	-0.075	16.484
3242665	3247323	0.697	0.019	16.503
3247324	3251982	0.698	-0.031	16.472
3251983	3256641	0.699	-0.024	16.447
3256642	3261300	0.7	-0.068	16.379
3261301	3265959	0.701	-0.083	16.296
3265960	3270618	0.702	-0.084	16.212
3270619	3275277	0.703	-0.032	16.18
3275278	3279936	0.704	-0.074	16.105
3279937	3284595	0.705	0.017	16.123
3284596	3289254	0.706	-0.074	16.048
3289255	3293913	0.707	-0.082	15.966
3293914	3298572	0.708	-0.036	15.929
3298573	3303231	0.709	-0.062	15.867
3303232	3307890	0.71	-0.036	15.831
3307891	3312549	0.711	-0.06	15.771
3312550	3317208	0.712	-0.124	15.647
3317209	3321867	0.713	-0.079	15.568
3321868	3326526	0.714	-0.08	15.488
3326527	3331185	0.715	-0.081	15.407
3331186	3335844	0.716	-0.115	15.292
3335845	3340503	0.717	-0.08	15.211
3340504	3345162	0.718	-0.146	15.066
3345163	3349821	0.719	-0.148	14.918
3349822	3354480	0.72	-0.109	14.809
3354481	3359139	0.721	-0.1	14.709
3359140	3363798	0.722	-0.113	14.596
3363799	3368457	0.723	0.012	14.608
3368458	3373116	0.724	-0.035	14.573
3373117	3377775	0.725	-0.029	14.544
3377776	3382434	0.726	-0.019	14.524
3382435	3387093	0.727	-0.037	14.487
3387094	3391752	0.728	-0.1	14.388
3391753	3396411	0.729	-0.044	14.344
3396412	3401070	0.73	-0.075	14.269
3401071	3405729	0.731	-0.07	14.199
3405730	3410388	0.732	-0.073	14.126
3410389	3415047	0.733	-0.116	14.009
3415048	3419706	0.734	0.019	14.028
3419707	3424365	0.735	0.035	14.063
3424366	3429024	0.736	-0.023	14.041
3429025	3433683	0.737	-0.062	13.979
3433684	3438342	0.738	-0.078	13.901
3438343	3443001	0.739	-0.054	13.847
3443002	3447660	0.74	-0.091	13.757
3447661	3452319	0.741	-0.067	13.69
3452320	3456978	0.742	-0.053	13.637
3456979	3461637	0.743	-0.073	13.564
3461638	3466296	0.744	-0.05	13.515
3466297	3470955	0.745	-0.079	13.436
3470956	3475614	0.746	-0.063	13.373
3475615	3480273	0.747	-0.112	13.261
3480274	3484932	0.748	-0.104	13.157
3484933	3489591	0.749	-0.048	13.109
3489592	3494250	0.75	-0.085	13.025
3494251	3498909	0.751	-0.059	12.966
3498910	3503568	0.752	-0.102	12.863
3503569	3508227	0.753	-0.101	12.762
3508228	3512886	0.754	-0.047	12.716
3512887	3517545	0.755	-0.109	12.606
3517546	3522204	0.756	-0.05	12.556
3522205	3526863	0.757	0.009	12.566
3526864	3531522	0.758	-0.009	12.557
3531523	3536181	0.759	-0.07	12.487
3536182	3540840	0.76	-0.041	12.446
3540841	3545499	0.761	-0.052	12.394
3545500	3550158	0.762	-0.066	12.328
3550159	3554817	0.763	-0.103	12.225
3554818	3559476	0.764	-0.057	12.167
3559477	3564135	0.765	-0.071	12.096
3564136	3568794	0.766	-0.085	12.012
3568795	3573453	0.767	-0.093	11.919
3573454	3578112	0.768	-0.06	11.859
3578113	3582771	0.769	-0.044	11.815
3582772	3587430	0.77	-0.025	11.79
3587431	3592089	0.771	-0.086	11.704
3592090	3596748	0.772	-0.046	11.659
3596749	3601407	0.773	-0.085	11.574
3601408	3606066	0.774	0.003	11.577
3606067	3610725	0.775	-0.07	11.506
3610726	3615384	0.776	-0.085	11.421
3615385	3620043	0.777	-0.062	11.359
3620044	3624702	0.778	-0.085	11.274
3624703	3629361	0.779	-0.075	11.199
3629362	3634020	0.78	-0.078	11.121
3634021	3638679	0.781	-0.028	11.093
3638680	3643338	0.782	-0.03	11.063
3643339	3647997	0.783	0.015	11.078
3647998	3652656	0.784	-0.022	11.057
3652657	3657315	0.785	-0.052	11.005
3657316	3661974	0.786	-0.074	10.931
3661975	3666633	0.787	-0.066	10.865
3666634	3671292	0.788	-0.032	10.833
3671293	3675951	0.789	-0.053	10.78
3675952	3680610	0.79	-0.098	10.683
3680611	3685269	0.791	-0.034	10.649
3685270	3689928	0.792	-0.015	10.634
3689929	3694587	0.793	-0.054	10.58
3694588	3699246	0.794	-0.124	10.456
3699247	3703905	0.795	-0.096	10.36
3703906	3708564	0.796	-0.065	10.295
3708565	3713223	0.797	-0.024	10.27
3713224	3717882	0.798	-0.058	10.213
3717883	3722541	0.799	-0.065	10.147
3722542	3727200	0.8	-0.084	10.064
3727201	3731859	0.801	-0.049	10.014
3731860	3736518	0.802	-0.026	9.988
3736519	3741177	0.803	-0.101	9.888
3741178	3745836	0.804	-0.035	9.853
3745837	3750495	0.805	-0.093	9.76
3750496	3755154	0.806	-0.059	9.701
3755155	3759813	0.807	-0.082	9.619
3759814	3764472	0.808	-0.097	9.522
3764473	3769131	0.809	-0.075	9.446
3769132	3773790	0.81	-0.077	9.369
3773791	3778449	0.811	-0.033	9.336
3778450	3783108	0.812	0.037	9.373
3783109	3787767	0.813	-0.019	9.354
3787768	3792426	0.814	-0.035	9.319
3792427	3797085	0.815	-0.043	9.276
3797086	3801744	0.816	-0.113	9.163
3801745	3806403	0.817	-0.073	9.09
3806404	3811062	0.818	-0.05	9.04
3811063	3815721	0.819	-0.11	8.93
3815722	3820380	0.82	-0.063	8.867
3820381	3825039	0.821	0.022	8.889
3825040	3829698	0.822	-0.105	8.784
3829699	3834357	0.823	-0.104	8.68
3834358	3839016	0.824	-0.068	8.612
3839017	3843675	0.825	-0.046	8.567
3843676	3848334	0.826	-0.095	8.472
3848335	3852993	0.827	-0.044	8.428
3852994	3857652	0.828	0	8.428
3857653	3862311	0.829	-0.096	8.331
3862312	3866970	0.83	-0.114	8.218
3866971	3871629	0.831	-0.05	8.168
3871630	3876288	0.832	-0.064	8.104
3876289	3880947	0.833	-0.045	8.059
3880948	3885606	0.834	-0.057	8.001
3885607	3890265	0.835	-0.055	7.946
3890266	3894924	0.836	-0.085	7.861
3894925	3899583	0.837	-0.032	7.83
3899584	3904242	0.838	-0.068	7.762
3904243	3908901	0.839	-0.113	7.65
3908902	3913560	0.84	-0.068	7.582
3913561	3918219	0.841	-0.104	7.478
3918220	3922878	0.842	-0.068	7.41
3922879	3927537	0.843	-0.14	7.269
3927538	3932196	0.844	-0.099	7.17
3932197	3936855	0.845	-0.084	7.086
3936856	3941514	0.846	-0.108	6.979
3941515	3946173	0.847	-0.054	6.924
3946174	3950832	0.848	-0.066	6.858
3950833	3955491	0.849	-0.07	6.788
3955492	3960150	0.85	-0.09	6.698
3960151	3964809	0.851	-0.062	6.636
3964810	3969468	0.852	-0.067	6.569
3969469	3974127	0.853	-0.069	6.5
3974128	3978786	0.854	0.131	6.631
3978787	3983445	0.855	-0.041	6.589
3983446	3988104	0.856	-0.018	6.571
3988105	3992763	0.857	0.007	6.578
3992764	3997422	0.858	-0.135	6.443
3997423	4002081	0.859	-0.078	6.365
4002082	4006740	0.86	-0.09	6.275
4006741	4011399	0.861	-0.016	6.259
4011400	4016058	0.862	-0.091	6.168
4016059	4020717	0.863	-0.06	6.108
4020718	4025376	0.864	-0.147	5.961
4025377	4030035	0.865	-0.106	5.855
4030036	4034694	0.866	-0.072	5.783
4034695	4039353	0.867	-0.094	5.689
4039354	4044012	0.868	0.011	5.7
4044013	4048671	0.869	-0.021	5.679
4048672	4053330	0.87	-0.057	5.623
4053331	4057989	0.871	-0.096	5.527
4057990	4062648	0.872	-0.062	5.464
4062649	4067307	0.873	-0.084	5.38
4067308	4071966	0.874	-0.077	5.303
4071967	4076625	0.875	-0.08	5.223
4076626	4081284	0.876	-0.11	5.114
4081285	4085943	0.877	-0.088	5.026
4085944	4090602	0.878	-0.135	4.891
4090603	4095261	0.879	-0.042	4.849
4095262	4099920	0.88	-0.021	4.828
4099921	4104579	0.881	-0.031	4.797
4104580	4109238	0.882	0.008	4.804
4109239	4113897	0.883	0.025	4.829
4113898	4118556	0.884	0.029	4.858
4118557	4123215	0.885	-0.042	4.816
4123216	4127874	0.886	-0.154	4.662
4127875	4132533	0.887	-0.011	4.651
4132534	4137192	0.888	-0.001	4.651
4137193	4141851	0.889	0.066	4.717
4141852	4146510	0.89	-0.016	4.701
4146511	4151169	0.891	0.012	4.713
4151170	4155828	0.892	-0.081	4.632
4155829	4160487	0.893	-0.045	4.587
4160488	4165146	0.894	-0.084	4.503
4165147	4169805	0.895	-0.064	4.439
4169806	4174464	0.896	-0.144	4.295
4174465	4179123	0.897	0.034	4.329
4179124	4183782	0.898	-0.053	4.276
4183783	4188441	0.899	-0.17	4.105
4188442	4193100	0.9	-0.122	3.984
4193101	4197759	0.901	-0.06	3.924
4197760	4202418	0.902	-0.029	3.895
4202419	4207077	0.903	-0.086	3.809
4207078	4211736	0.904	-0.069	3.74
4211737	4216395	0.905	-0.058	3.682
4216396	4221054	0.906	-0.117	3.564
4221055	4225713	0.907	-0.116	3.448
4225714	4230372	0.908	0.025	3.473
4230373	4235031	0.909	0.036	3.509
4235032	4239690	0.91	-0.028	3.481
4239691	4244349	0.911	-0.08	3.401
4244350	4249008	0.912	-0.072	3.329
4249009	4253667	0.913	-0.081	3.247
4253668	4258326	0.914	-0.099	3.148
4258327	4262985	0.915	-0.058	3.09
4262986	4267644	0.916	-0.081	3.01
4267645	4272303	0.917	-0.099	2.911
4272304	4276962	0.918	-0.08	2.831
4276963	4281621	0.919	-0.015	2.816
4281622	4286280	0.92	0.023	2.839
4286281	4290939	0.921	-0.036	2.803
4290940	4295598	0.922	-0.057	2.747
4295599	4300257	0.923	-0.019	2.727
4300258	4304916	0.924	-0.03	2.697
4304917	4309575	0.925	-0.088	2.609
4309576	4314234	0.926	-0.087	2.522
4314235	4318893	0.927	-0.1	2.422
4318894	4323552	0.928	-0.084	2.337
4323553	4328211	0.929	-0.051	2.287
4328212	4332870	0.93	-0.099	2.188
4332871	4337529	0.931	-0.005	2.182
4337530	4342188	0.932	-0.05	2.132
4342189	4346847	0.933	-0.083	2.049
4346848	4351506	0.934	-0.06	1.989
4351507	4356165	0.935	-0.065	1.924
4356166	4360824	0.936	-0.058	1.866
4360825	4365483	0.937	-0.109	1.757
4365484	4370142	0.938	-0.043	1.714
4370143	4374801	0.939	-0.102	1.612
4374802	4379460	0.94	-0.043	1.569
4379461	4384119	0.941	-0.16	1.408
4384120	4388778	0.942	-0.119	1.289
4388779	4393437	0.943	-0.019	1.27
4393438	4398096	0.944	-0.024	1.246
4398097	4402755	0.945	-0.107	1.139
4402756	4407414	0.946	-0.094	1.046
4407415	4412073	0.947	-0.119	0.927
4412074	4416732	0.948	-0.056	0.871
4416733	4421391	0.949	-0.073	0.798
4421392	4426050	0.95	-0.093	0.705
4426051	4430709	0.951	-0.081	0.624
4430710	4435368	0.952	-0.102	0.522
4435369	4440027	0.953	-0.023	0.499
4440028	4444686	0.954	-0.037	0.462
4444687	4449345	0.955	-0.043	0.419
4449346	4454004	0.956	-0.048	0.37
4454005	4458663	0.957	-0.055	0.316
4458664	4463322	0.958	-0.091	0.225
4463323	4467981	0.959	-0.171	0.053
4467982	4472640	0.96	0.025	0.078
4472641	4477299	0.961	-0.081	-0.002
4477300	4481958	0.962	-0.085	-0.088
4481959	4486617	0.963	-0.065	-0.153
4486618	4491276	0.964	-0.013	-0.166
4491277	4495935	0.965	-0.103	-0.269
4495936	4500594	0.966	-0.086	-0.355
4500595	4505253	0.967	-0.068	-0.423
4505254	4509912	0.968	-0.089	-0.512
4509913	4514571	0.969	-0.029	-0.54
4514572	4519230	0.97	-0.052	-0.592
4519231	4523889	0.971	-0.085	-0.678
4523890	4528548	0.972	-0.02	-0.698
4528549	4533207	0.973	-0.03	-0.728
4533208	4537866	0.974	-0.051	-0.779
4537867	4542525	0.975	-0.095	-0.874
4542526	4547184	0.976	-0.058	-0.932
4547185	4551843	0.977	-0.094	-1.026
4551844	4556502	0.978	-0.006	-1.032
4556503	4561161	0.979	-0.1	-1.132
4561162	4565820	0.98	-0.075	-1.207
4565821	4570479	0.981	-0.059	-1.266
4570480	4575138	0.982	-0.07	-1.335
4575139	4579797	0.983	-0.046	-1.381
4579798	4584456	0.984	-0.045	-1.426
4584457	4589115	0.985	-0.069	-1.495
4589116	4593774	0.986	-0.102	-1.597
4593775	4598433	0.987	-0.143	-1.74
4598434	4603092	0.988	-0.09	-1.83
4603093	4607751	0.989	-0.042	-1.872
4607752	4612410	0.99	-0.014	-1.886
4612411	4617069	0.991	-0.076	-1.961
4617070	4621728	0.992	-0.057	-2.018
4621729	4626387	0.993	0.041	-1.977
4626388	4631046	0.994	-0.072	-2.049
4631047	4635705	0.995	-0.064	-2.113
4635706	4640364	0.996	-0.071	-2.185
4640365	4645023	0.997	-0.074	-2.259
4645024	4649682	0.998	-0.095	-2.353
4649683	4654341	0.999	-0.102	-2.456
4654342	4659220	1	-0.114	-2.57

## Sheet: S7
Table S7. The GC skew of S. putrefaciens ATCC-8071 genome
Start	End	Position(%)	GC skew	Cumulative GC skew
1	4386	0.001	-0.098	-0.098
4387	8772	0.002	0.031	-0.067
8773	13158	0.003	-0.018	-0.085
13159	17544	0.004	0.034	-0.051
17545	21930	0.005	0.059	0.008
21931	26316	0.006	0.111	0.119
26317	30702	0.007	0.039	0.159
30703	35088	0.008	0.034	0.192
35089	39474	0.009	0	0.192
39475	43860	0.01	0.095	0.287
43861	48246	0.011	0	0.287
48247	52632	0.012	0.054	0.341
52633	57018	0.013	0.081	0.422
57019	61404	0.014	0.128	0.551
61405	65790	0.015	0.142	0.693
65791	70176	0.016	0.094	0.787
70177	74562	0.017	0.029	0.816
74563	78948	0.018	0.055	0.871
78949	83334	0.019	0.045	0.917
83335	87720	0.02	0.081	0.997
87721	92106	0.021	0.145	1.142
92107	96492	0.022	0.105	1.247
96493	100878	0.023	0.087	1.334
100879	105264	0.024	0.061	1.395
105265	109650	0.025	0.005	1.4
109651	114036	0.026	0.112	1.512
114037	118422	0.027	0.07	1.582
118423	122808	0.028	0.082	1.664
122809	127194	0.029	0.06	1.724
127195	131580	0.03	0.035	1.759
131581	135966	0.031	0.002	1.761
135967	140352	0.032	0.093	1.854
140353	144738	0.033	0.043	1.897
144739	149124	0.034	0.072	1.968
149125	153510	0.035	0.024	1.993
153511	157896	0.036	0.097	2.09
157897	162282	0.037	0.056	2.146
162283	166668	0.038	0.068	2.214
166669	171054	0.039	-0.037	2.177
171055	175440	0.04	0.002	2.179
175441	179826	0.041	0.07	2.249
179827	184212	0.042	0.003	2.252
184213	188598	0.043	0.051	2.303
188599	192984	0.044	0.135	2.438
192985	197370	0.045	0.074	2.512
197371	201756	0.046	0.067	2.579
201757	206142	0.047	0.065	2.643
206143	210528	0.048	0.074	2.718
210529	214914	0.049	0.114	2.832
214915	219300	0.05	0.091	2.923
219301	223686	0.051	0.112	3.035
223687	228072	0.052	0.054	3.089
228073	232458	0.053	-0.017	3.072
232459	236844	0.054	0.088	3.16
236845	241230	0.055	0.169	3.329
241231	245616	0.056	0.094	3.423
245617	250002	0.057	0.049	3.471
250003	254388	0.058	-0.034	3.437
254389	258774	0.059	0.078	3.516
258775	263160	0.06	0.049	3.564
263161	267546	0.061	0.063	3.627
267547	271932	0.062	0.075	3.702
271933	276318	0.063	0.046	3.748
276319	280704	0.064	0.072	3.82
280705	285090	0.065	0.138	3.959
285091	289476	0.066	0.058	4.017
289477	293862	0.067	0.035	4.052
293863	298248	0.068	0.082	4.134
298249	302634	0.069	0.044	4.178
302635	307020	0.07	0.053	4.232
307021	311406	0.071	0.064	4.296
311407	315792	0.072	0.058	4.354
315793	320178	0.073	0.103	4.457
320179	324564	0.074	0.087	4.544
324565	328950	0.075	0.084	4.628
328951	333336	0.076	0.026	4.654
333337	337722	0.077	0.055	4.709
337723	342108	0.078	0.035	4.744
342109	346494	0.079	0.026	4.771
346495	350880	0.08	0.058	4.828
350881	355266	0.081	0.046	4.874
355267	359652	0.082	0.079	4.953
359653	364038	0.083	0.001	4.954
364039	368424	0.084	0.096	5.049
368425	372810	0.085	0.084	5.133
372811	377196	0.086	0.088	5.221
377197	381582	0.087	0.114	5.335
381583	385968	0.088	0.084	5.419
385969	390354	0.089	0.136	5.555
390355	394740	0.09	0.145	5.7
394741	399126	0.091	0.128	5.828
399127	403512	0.092	0.104	5.932
403513	407898	0.093	0.136	6.069
407899	412284	0.094	0.087	6.156
412285	416670	0.095	0.05	6.205
416671	421056	0.096	0.015	6.221
421057	425442	0.097	0.057	6.278
425443	429828	0.098	0.01	6.288
429829	434214	0.099	0.056	6.343
434215	438600	0.1	0.053	6.396
438601	442986	0.101	0.067	6.463
442987	447372	0.102	0.036	6.499
447373	451758	0.103	0.092	6.591
451759	456144	0.104	0.043	6.633
456145	460530	0.105	0.076	6.71
460531	464916	0.106	0.122	6.832
464917	469302	0.107	0.025	6.858
469303	473688	0.108	0.052	6.91
473689	478074	0.109	0.085	6.994
478075	482460	0.11	0.053	7.047
482461	486846	0.111	0.091	7.138
486847	491232	0.112	0.098	7.236
491233	495618	0.113	0.108	7.344
495619	500004	0.114	0.083	7.427
500005	504390	0.115	0.117	7.545
504391	508776	0.116	0.074	7.619
508777	513162	0.117	0.077	7.696
513163	517548	0.118	0.008	7.704
517549	521934	0.119	0.047	7.75
521935	526320	0.12	0.045	7.795
526321	530706	0.121	0.08	7.875
530707	535092	0.122	0.061	7.936
535093	539478	0.123	0.152	8.088
539479	543864	0.124	-0.016	8.072
543865	548250	0.125	0.088	8.16
548251	552636	0.126	0.072	8.232
552637	557022	0.127	0.061	8.293
557023	561408	0.128	0.07	8.363
561409	565794	0.129	0.006	8.37
565795	570180	0.13	0.074	8.443
570181	574566	0.131	-0.021	8.422
574567	578952	0.132	0.098	8.52
578953	583338	0.133	0.069	8.589
583339	587724	0.134	0.084	8.673
587725	592110	0.135	0.026	8.699
592111	596496	0.136	0.089	8.788
596497	600882	0.137	0.091	8.88
600883	605268	0.138	0.037	8.917
605269	609654	0.139	0.049	8.966
609655	614040	0.14	0.047	9.012
614041	618426	0.141	0.052	9.064
618427	622812	0.142	0.114	9.178
622813	627198	0.143	0.047	9.225
627199	631584	0.144	0.075	9.3
631585	635970	0.145	0.05	9.35
635971	640356	0.146	0.084	9.434
640357	644742	0.147	0.084	9.519
644743	649128	0.148	0.124	9.643
649129	653514	0.149	0.026	9.669
653515	657900	0.15	0.052	9.721
657901	662286	0.151	0.089	9.81
662287	666672	0.152	0.056	9.866
666673	671058	0.153	0.041	9.907
671059	675444	0.154	0.032	9.939
675445	679830	0.155	0.129	10.068
679831	684216	0.156	0.043	10.111
684217	688602	0.157	0.001	10.112
688603	692988	0.158	-0.007	10.104
692989	697374	0.159	0.07	10.175
697375	701760	0.16	0.101	10.276
701761	706146	0.161	0.04	10.316
706147	710532	0.162	0.06	10.376
710533	714918	0.163	0.092	10.467
714919	719304	0.164	0.099	10.567
719305	723690	0.165	0.072	10.638
723691	728076	0.166	0.032	10.671
728077	732462	0.167	-0.036	10.635
732463	736848	0.168	-0.046	10.589
736849	741234	0.169	0.022	10.611
741235	745620	0.17	0.131	10.741
745621	750006	0.171	-0.106	10.635
750007	754392	0.172	-0.036	10.599
754393	758778	0.173	-0.094	10.505
758779	763164	0.174	-0.044	10.461
763165	767550	0.175	-0.102	10.359
767551	771936	0.176	-0.023	10.336
771937	776322	0.177	0.018	10.353
776323	780708	0.178	0.035	10.388
780709	785094	0.179	0.036	10.425
785095	789480	0.18	0.029	10.454
789481	793866	0.181	0.056	10.509
793867	798252	0.182	0.043	10.552
798253	802638	0.183	0.076	10.627
802639	807024	0.184	0.079	10.706
807025	811410	0.185	0.023	10.729
811411	815796	0.186	0.168	10.897
815797	820182	0.187	0.057	10.954
820183	824568	0.188	0.074	11.028
824569	828954	0.189	0.117	11.145
828955	833340	0.19	0.043	11.188
833341	837726	0.191	0.048	11.235
837727	842112	0.192	0.039	11.274
842113	846498	0.193	0.1	11.374
846499	850884	0.194	0.079	11.452
850885	855270	0.195	0.107	11.559
855271	859656	0.196	0.047	11.606
859657	864042	0.197	0.065	11.671
864043	868428	0.198	0.07	11.741
868429	872814	0.199	0.104	11.846
872815	877200	0.2	0.004	11.85
877201	881586	0.201	0.058	11.908
881587	885972	0.202	0.105	12.013
885973	890358	0.203	0.087	12.1
890359	894744	0.204	0.052	12.153
894745	899130	0.205	-0.001	12.152
899131	903516	0.206	0.09	12.241
903517	907902	0.207	0.039	12.28
907903	912288	0.208	0.043	12.323
912289	916674	0.209	0.07	12.393
916675	921060	0.21	0.041	12.435
921061	925446	0.211	0.03	12.465
925447	929832	0.212	0.075	12.54
929833	934218	0.213	0.083	12.624
934219	938604	0.214	0.049	12.673
938605	942990	0.215	0.042	12.715
942991	947376	0.216	0.035	12.749
947377	951762	0.217	0.062	12.811
951763	956148	0.218	0.085	12.896
956149	960534	0.219	0.089	12.985
960535	964920	0.22	0.114	13.099
964921	969306	0.221	0.122	13.22
969307	973692	0.222	0.064	13.285
973693	978078	0.223	0.091	13.376
978079	982464	0.224	0.036	13.411
982465	986850	0.225	0.061	13.472
986851	991236	0.226	0.116	13.588
991237	995622	0.227	0.085	13.673
995623	1000008	0.228	0.067	13.74
1000009	1004394	0.229	0.046	13.786
1004395	1008780	0.23	0.111	13.897
1008781	1013166	0.231	0.028	13.925
1013167	1017552	0.232	0.051	13.976
1017553	1021938	0.233	0.107	14.083
1021939	1026324	0.234	0.051	14.134
1026325	1030710	0.235	0.058	14.192
1030711	1035096	0.236	0.029	14.221
1035097	1039482	0.237	0.057	14.279
1039483	1043868	0.238	0.092	14.37
1043869	1048254	0.239	0.04	14.41
1048255	1052640	0.24	0.087	14.497
1052641	1057026	0.241	0.14	14.637
1057027	1061412	0.242	0.109	14.746
1061413	1065798	0.243	0.093	14.839
1065799	1070184	0.244	0.104	14.942
1070185	1074570	0.245	0.062	15.004
1074571	1078956	0.246	0.04	15.045
1078957	1083342	0.247	0.08	15.125
1083343	1087728	0.248	0.001	15.125
1087729	1092114	0.249	0.115	15.24
1092115	1096500	0.25	0.068	15.308
1096501	1100886	0.251	0.134	15.442
1100887	1105272	0.252	0.121	15.563
1105273	1109658	0.253	0.113	15.676
1109659	1114044	0.254	0.153	15.83
1114045	1118430	0.255	0.096	15.926
1118431	1122816	0.256	0.109	16.035
1122817	1127202	0.257	0.037	16.072
1127203	1131588	0.258	0.057	16.129
1131589	1135974	0.259	0.077	16.206
1135975	1140360	0.26	0.071	16.276
1140361	1144746	0.261	0.099	16.375
1144747	1149132	0.262	0.081	16.456
1149133	1153518	0.263	0.037	16.492
1153519	1157904	0.264	0.039	16.532
1157905	1162290	0.265	0.013	16.544
1162291	1166676	0.266	0.082	16.626
1166677	1171062	0.267	0.055	16.682
1171063	1175448	0.268	0.038	16.72
1175449	1179834	0.269	0.051	16.771
1179835	1184220	0.27	0.046	16.817
1184221	1188606	0.271	-0.017	16.801
1188607	1192992	0.272	0.017	16.817
1192993	1197378	0.273	0.062	16.879
1197379	1201764	0.274	0.112	16.992
1201765	1206150	0.275	0.136	17.127
1206151	1210536	0.276	0.069	17.196
1210537	1214922	0.277	0.117	17.314
1214923	1219308	0.278	0.058	17.372
1219309	1223694	0.279	0.096	17.468
1223695	1228080	0.28	0.107	17.575
1228081	1232466	0.281	0.057	17.632
1232467	1236852	0.282	0.061	17.693
1236853	1241238	0.283	0.077	17.77
1241239	1245624	0.284	0.078	17.849
1245625	1250010	0.285	0.135	17.983
1250011	1254396	0.286	0.068	18.051
1254397	1258782	0.287	0.082	18.133
1258783	1263168	0.288	0.056	18.19
1263169	1267554	0.289	0.103	18.293
1267555	1271940	0.29	0.045	18.337
1271941	1276326	0.291	0.022	18.359
1276327	1280712	0.292	0.099	18.458
1280713	1285098	0.293	0.132	18.59
1285099	1289484	0.294	0.065	18.655
1289485	1293870	0.295	0.064	18.719
1293871	1298256	0.296	0.122	18.841
1298257	1302642	0.297	0.048	18.889
1302643	1307028	0.298	0.117	19.006
1307029	1311414	0.299	0.071	19.077
1311415	1315800	0.3	0.045	19.122
1315801	1320186	0.301	0.08	19.203
1320187	1324572	0.302	0.097	19.3
1324573	1328958	0.303	0.107	19.407
1328959	1333344	0.304	0.056	19.463
1333345	1337730	0.305	0.043	19.507
1337731	1342116	0.306	0.071	19.577
1342117	1346502	0.307	-0.001	19.576
1346503	1350888	0.308	-0.004	19.572
1350889	1355274	0.309	0.039	19.611
1355275	1359660	0.31	0.105	19.716
1359661	1364046	0.311	0.096	19.812
1364047	1368432	0.312	0.068	19.88
1368433	1372818	0.313	0.009	19.889
1372819	1377204	0.314	0.1	19.989
1377205	1381590	0.315	0.067	20.056
1381591	1385976	0.316	0.032	20.088
1385977	1390362	0.317	0.099	20.187
1390363	1394748	0.318	0.046	20.233
1394749	1399134	0.319	0.078	20.311
1399135	1403520	0.32	0.112	20.423
1403521	1407906	0.321	0.07	20.493
1407907	1412292	0.322	0.017	20.51
1412293	1416678	0.323	0.055	20.565
1416679	1421064	0.324	0.013	20.577
1421065	1425450	0.325	0.021	20.598
1425451	1429836	0.326	0.083	20.681
1429837	1434222	0.327	0.065	20.746
1434223	1438608	0.328	0.108	20.854
1438609	1442994	0.329	0.134	20.988
1442995	1447380	0.33	-0.004	20.984
1447381	1451766	0.331	0.103	21.087
1451767	1456152	0.332	0.107	21.194
1456153	1460538	0.333	0.13	21.324
1460539	1464924	0.334	0.084	21.408
1464925	1469310	0.335	0.081	21.49
1469311	1473696	0.336	0.118	21.608
1473697	1478082	0.337	0.141	21.748
1478083	1482468	0.338	0.063	21.811
1482469	1486854	0.339	0.023	21.835
1486855	1491240	0.34	0.003	21.838
1491241	1495626	0.341	0.094	21.932
1495627	1500012	0.342	0.076	22.008
1500013	1504398	0.343	0.048	22.056
1504399	1508784	0.344	0.097	22.153
1508785	1513170	0.345	0.104	22.256
1513171	1517556	0.346	0.102	22.358
1517557	1521942	0.347	0.028	22.386
1521943	1526328	0.348	0.068	22.454
1526329	1530714	0.349	0.066	22.519
1530715	1535100	0.35	0.098	22.617
1535101	1539486	0.351	0.113	22.73
1539487	1543872	0.352	0.035	22.765
1543873	1548258	0.353	0.116	22.881
1548259	1552644	0.354	0.032	22.912
1552645	1557030	0.355	0.123	23.036
1557031	1561416	0.356	0.059	23.095
1561417	1565802	0.357	0.069	23.164
1565803	1570188	0.358	0.096	23.26
1570189	1574574	0.359	0.111	23.37
1574575	1578960	0.36	0.067	23.437
1578961	1583346	0.361	0.003	23.44
1583347	1587732	0.362	0.016	23.456
1587733	1592118	0.363	0.046	23.503
1592119	1596504	0.364	-0.006	23.497
1596505	1600890	0.365	0.001	23.497
1600891	1605276	0.366	0.12	23.617
1605277	1609662	0.367	0.048	23.665
1609663	1614048	0.368	0.072	23.737
1614049	1618434	0.369	0.119	23.856
1618435	1622820	0.37	0.071	23.927
1622821	1627206	0.371	0.044	23.971
1627207	1631592	0.372	0.056	24.027
1631593	1635978	0.373	0.093	24.12
1635979	1640364	0.374	0.052	24.172
1640365	1644750	0.375	0.093	24.265
1644751	1649136	0.376	0.132	24.397
1649137	1653522	0.377	0.118	24.515
1653523	1657908	0.378	0.126	24.641
1657909	1662294	0.379	0.119	24.759
1662295	1666680	0.38	0.059	24.818
1666681	1671066	0.381	0.099	24.917
1671067	1675452	0.382	0.097	25.015
1675453	1679838	0.383	0.077	25.091
1679839	1684224	0.384	0.042	25.133
1684225	1688610	0.385	0.069	25.203
1688611	1692996	0.386	0.095	25.297
1692997	1697382	0.387	0.1	25.397
1697383	1701768	0.388	0.096	25.493
1701769	1706154	0.389	0.043	25.536
1706155	1710540	0.39	0.03	25.566
1710541	1714926	0.391	0.11	25.676
1714927	1719312	0.392	0.141	25.816
1719313	1723698	0.393	0.084	25.9
1723699	1728084	0.394	0.039	25.939
1728085	1732470	0.395	0.05	25.989
1732471	1736856	0.396	0.026	26.015
1736857	1741242	0.397	0.072	26.087
1741243	1745628	0.398	0.109	26.195
1745629	1750014	0.399	0.091	26.286
1750015	1754400	0.4	0.037	26.324
1754401	1758786	0.401	0.128	26.452
1758787	1763172	0.402	0.118	26.57
1763173	1767558	0.403	0.083	26.653
1767559	1771944	0.404	0.043	26.696
1771945	1776330	0.405	0.13	26.825
1776331	1780716	0.406	0.023	26.849
1780717	1785102	0.407	0.091	26.939
1785103	1789488	0.408	0.067	27.006
1789489	1793874	0.409	0.115	27.121
1793875	1798260	0.41	0.087	27.208
1798261	1802646	0.411	0.085	27.293
1802647	1807032	0.412	0.058	27.352
1807033	1811418	0.413	0.061	27.413
1811419	1815804	0.414	0.035	27.447
1815805	1820190	0.415	0.109	27.556
1820191	1824576	0.416	0.083	27.639
1824577	1828962	0.417	0.07	27.709
1828963	1833348	0.418	0.026	27.736
1833349	1837734	0.419	0.042	27.777
1837735	1842120	0.42	0.049	27.826
1842121	1846506	0.421	0.075	27.901
1846507	1850892	0.422	0.064	27.965
1850893	1855278	0.423	0.094	28.059
1855279	1859664	0.424	0.004	28.062
1859665	1864050	0.425	-0.04	28.022
1864051	1868436	0.426	-0.001	28.021
1868437	1872822	0.427	0.063	28.084
1872823	1877208	0.428	0.097	28.181
1877209	1881594	0.429	0.073	28.255
1881595	1885980	0.43	0.088	28.343
1885981	1890366	0.431	0.06	28.402
1890367	1894752	0.432	0.073	28.475
1894753	1899138	0.433	0.026	28.501
1899139	1903524	0.434	0.046	28.547
1903525	1907910	0.435	0.03	28.577
1907911	1912296	0.436	0.081	28.658
1912297	1916682	0.437	0.087	28.745
1916683	1921068	0.438	0.095	28.84
1921069	1925454	0.439	0.05	28.89
1925455	1929840	0.44	0.033	28.922
1929841	1934226	0.441	0.107	29.029
1934227	1938612	0.442	0.067	29.096
1938613	1942998	0.443	0.07	29.166
1942999	1947384	0.444	0.053	29.219
1947385	1951770	0.445	0.032	29.251
1951771	1956156	0.446	0.09	29.34
1956157	1960542	0.447	0.046	29.387
1960543	1964928	0.448	0.043	29.429
1964929	1969314	0.449	0.091	29.52
1969315	1973700	0.45	0.051	29.571
1973701	1978086	0.451	0.04	29.61
1978087	1982472	0.452	-0.049	29.561
1982473	1986858	0.453	-0.009	29.553
1986859	1991244	0.454	0.087	29.639
1991245	1995630	0.455	-0.058	29.581
1995631	2000016	0.456	0.031	29.612
2000017	2004402	0.457	0.061	29.673
2004403	2008788	0.458	-0.009	29.664
2008789	2013174	0.459	0.073	29.737
2013175	2017560	0.46	0.037	29.774
2017561	2021946	0.461	0.104	29.878
2021947	2026332	0.462	0.039	29.917
2026333	2030718	0.463	0.011	29.928
2030719	2035104	0.464	0.046	29.974
2035105	2039490	0.465	0.029	30.002
2039491	2043876	0.466	-0.007	29.996
2043877	2048262	0.467	0.099	30.095
2048263	2052648	0.468	0.038	30.133
2052649	2057034	0.469	0.074	30.207
2057035	2061420	0.47	0.061	30.268
2061421	2065806	0.471	0.033	30.301
2065807	2070192	0.472	0.042	30.342
2070193	2074578	0.473	0.097	30.44
2074579	2078964	0.474	-0.003	30.437
2078965	2083350	0.475	0.039	30.476
2083351	2087736	0.476	0.063	30.539
2087737	2092122	0.477	0.046	30.585
2092123	2096508	0.478	0.064	30.649
2096509	2100894	0.479	0.042	30.691
2100895	2105280	0.48	0.064	30.755
2105281	2109666	0.481	0.047	30.803
2109667	2114052	0.482	0.055	30.858
2114053	2118438	0.483	-0.03	30.828
2118439	2122824	0.484	0.066	30.894
2122825	2127210	0.485	0.064	30.958
2127211	2131596	0.486	0.053	31.011
2131597	2135982	0.487	0.028	31.039
2135983	2140368	0.488	0.075	31.114
2140369	2144754	0.489	0.054	31.168
2144755	2149140	0.49	0.057	31.225
2149141	2153526	0.491	0.085	31.311
2153527	2157912	0.492	0.09	31.401
2157913	2162298	0.493	0.103	31.504
2162299	2166684	0.494	0.037	31.541
2166685	2171070	0.495	-0.03	31.511
2171071	2175456	0.496	-0.059	31.451
2175457	2179842	0.497	-0.026	31.425
2179843	2184228	0.498	0.027	31.452
2184229	2188614	0.499	-0.093	31.36
2188615	2193000	0.5	-0.018	31.342
2193001	2197386	0.501	-0.03	31.311
2197387	2201772	0.502	-0.031	31.28
2201773	2206158	0.503	-0.019	31.261
2206159	2210544	0.504	-0.039	31.223
2210545	2214930	0.505	-0.094	31.129
2214931	2219316	0.506	-0.096	31.033
2219317	2223702	0.507	-0.066	30.967
2223703	2228088	0.508	-0.071	30.895
2228089	2232474	0.509	0.006	30.901
2232475	2236860	0.51	-0.042	30.86
2236861	2241246	0.511	-0.024	30.836
2241247	2245632	0.512	-0.074	30.762
2245633	2250018	0.513	-0.112	30.65
2250019	2254404	0.514	-0.073	30.577
2254405	2258790	0.515	-0.08	30.497
2258791	2263176	0.516	-0.072	30.425
2263177	2267562	0.517	-0.043	30.381
2267563	2271948	0.518	-0.071	30.31
2271949	2276334	0.519	-0.074	30.237
2276335	2280720	0.52	-0.075	30.162
2280721	2285106	0.521	-0.093	30.069
2285107	2289492	0.522	-0.017	30.052
2289493	2293878	0.523	-0.046	30.006
2293879	2298264	0.524	-0.053	29.954
2298265	2302650	0.525	-0.066	29.887
2302651	2307036	0.526	-0.062	29.826
2307037	2311422	0.527	-0.088	29.738
2311423	2315808	0.528	-0.057	29.682
2315809	2320194	0.529	-0.078	29.604
2320195	2324580	0.53	-0.045	29.559
2324581	2328966	0.531	-0.056	29.503
2328967	2333352	0.532	-0.043	29.46
2333353	2337738	0.533	-0.023	29.437
2337739	2342124	0.534	-0.091	29.346
2342125	2346510	0.535	-0.063	29.282
2346511	2350896	0.536	-0.02	29.262
2350897	2355282	0.537	-0.092	29.17
2355283	2359668	0.538	-0.094	29.076
2359669	2364054	0.539	-0.091	28.985
2364055	2368440	0.54	-0.09	28.895
2368441	2372826	0.541	-0.068	28.826
2372827	2377212	0.542	-0.089	28.738
2377213	2381598	0.543	-0.025	28.713
2381599	2385984	0.544	-0.076	28.636
2385985	2390370	0.545	-0.052	28.585
2390371	2394756	0.546	-0.053	28.532
2394757	2399142	0.547	-0.009	28.522
2399143	2403528	0.548	0.029	28.551
2403529	2407914	0.549	-0.093	28.458
2407915	2412300	0.55	-0.084	28.374
2412301	2416686	0.551	-0.055	28.319
2416687	2421072	0.552	-0.116	28.203
2421073	2425458	0.553	-0.107	28.097
2425459	2429844	0.554	-0.109	27.988
2429845	2434230	0.555	0.007	27.996
2434231	2438616	0.556	-0.106	27.89
2438617	2443002	0.557	-0.056	27.834
2443003	2447388	0.558	-0.059	27.776
2447389	2451774	0.559	-0.083	27.693
2451775	2456160	0.56	-0.088	27.604
2456161	2460546	0.561	-0.027	27.578
2460547	2464932	0.562	-0.017	27.56
2464933	2469318	0.563	-0.089	27.471
2469319	2473704	0.564	-0.064	27.408
2473705	2478090	0.565	-0.069	27.338
2478091	2482476	0.566	-0.107	27.232
2482477	2486862	0.567	-0.088	27.143
2486863	2491248	0.568	-0.022	27.122
2491249	2495634	0.569	-0.082	27.04
2495635	2500020	0.57	-0.097	26.943
2500021	2504406	0.571	-0.097	26.845
2504407	2508792	0.572	-0.055	26.79
2508793	2513178	0.573	-0.024	26.767
2513179	2517564	0.574	-0.049	26.718
2517565	2521950	0.575	-0.105	26.613
2521951	2526336	0.576	-0.067	26.546
2526337	2530722	0.577	-0.061	26.485
2530723	2535108	0.578	-0.011	26.474
2535109	2539494	0.579	-0.044	26.43
2539495	2543880	0.58	-0.033	26.397
2543881	2548266	0.581	-0.02	26.377
2548267	2552652	0.582	-0.026	26.351
2552653	2557038	0.583	0.028	26.379
2557039	2561424	0.584	-0.205	26.174
2561425	2565810	0.585	-0.119	26.055
2565811	2570196	0.586	-0.075	25.98
2570197	2574582	0.587	-0.071	25.909
2574583	2578968	0.588	-0.073	25.835
2578969	2583354	0.589	-0.041	25.795
2583355	2587740	0.59	-0.075	25.719
2587741	2592126	0.591	-0.081	25.639
2592127	2596512	0.592	-0.133	25.506
2596513	2600898	0.593	-0.063	25.443
2600899	2605284	0.594	-0.103	25.34
2605285	2609670	0.595	-0.07	25.269
2609671	2614056	0.596	-0.124	25.146
2614057	2618442	0.597	-0.048	25.098
2618443	2622828	0.598	-0.049	25.049
2622829	2627214	0.599	-0.061	24.989
2627215	2631600	0.6	-0.026	24.962
2631601	2635986	0.601	-0.089	24.873
2635987	2640372	0.602	-0.013	24.861
2640373	2644758	0.603	-0.139	24.722
2644759	2649144	0.604	-0.075	24.647
2649145	2653530	0.605	-0.137	24.51
2653531	2657916	0.606	-0.108	24.402
2657917	2662302	0.607	-0.071	24.332
2662303	2666688	0.608	-0.052	24.28
2666689	2671074	0.609	-0.028	24.252
2671075	2675460	0.61	-0.008	24.245
2675461	2679846	0.611	-0.082	24.163
2679847	2684232	0.612	-0.026	24.137
2684233	2688618	0.613	-0.027	24.109
2688619	2693004	0.614	-0.071	24.039
2693005	2697390	0.615	-0.048	23.99
2697391	2701776	0.616	-0.097	23.893
2701777	2706162	0.617	-0.081	23.812
2706163	2710548	0.618	-0.133	23.68
2710549	2714934	0.619	-0.071	23.608
2714935	2719320	0.62	-0.019	23.589
2719321	2723706	0.621	-0.104	23.485
2723707	2728092	0.622	-0.071	23.414
2728093	2732478	0.623	-0.096	23.318
2732479	2736864	0.624	-0.097	23.221
2736865	2741250	0.625	-0.063	23.158
2741251	2745636	0.626	-0.103	23.055
2745637	2750022	0.627	-0.053	23.003
2750023	2754408	0.628	-0.053	22.95
2754409	2758794	0.629	-0.133	22.817
2758795	2763180	0.63	-0.068	22.749
2763181	2767566	0.631	-0.088	22.66
2767567	2771952	0.632	-0.106	22.555
2771953	2776338	0.633	-0.047	22.507
2776339	2780724	0.634	0.042	22.55
2780725	2785110	0.635	-0.096	22.454
2785111	2789496	0.636	-0.048	22.406
2789497	2793882	0.637	-0.032	22.373
2793883	2798268	0.638	0.008	22.381
2798269	2802654	0.639	-0.028	22.353
2802655	2807040	0.64	-0.026	22.328
2807041	2811426	0.641	-0.109	22.218
2811427	2815812	0.642	-0.093	22.125
2815813	2820198	0.643	-0.063	22.062
2820199	2824584	0.644	-0.086	21.976
2824585	2828970	0.645	-0.048	21.929
2828971	2833356	0.646	-0.062	21.867
2833357	2837742	0.647	-0.026	21.841
2837743	2842128	0.648	-0.05	21.79
2842129	2846514	0.649	-0.076	21.715
2846515	2850900	0.65	-0.077	21.638
2850901	2855286	0.651	-0.104	21.533
2855287	2859672	0.652	-0.03	21.504
2859673	2864058	0.653	-0.006	21.498
2864059	2868444	0.654	-0.029	21.469
2868445	2872830	0.655	-0.041	21.429
2872831	2877216	0.656	-0.152	21.276
2877217	2881602	0.657	-0.176	21.1
2881603	2885988	0.658	-0.106	20.994
2885989	2890374	0.659	-0.062	20.933
2890375	2894760	0.66	-0.078	20.854
2894761	2899146	0.661	0.025	20.879
2899147	2903532	0.662	-0.108	20.771
2903533	2907918	0.663	-0.136	20.635
2907919	2912304	0.664	-0.105	20.531
2912305	2916690	0.665	-0.091	20.439
2916691	2921076	0.666	-0.104	20.335
2921077	2925462	0.667	-0.078	20.257
2925463	2929848	0.668	-0.102	20.155
2929849	2934234	0.669	-0.085	20.07
2934235	2938620	0.67	-0.099	19.971
2938621	2943006	0.671	-0.07	19.9
2943007	2947392	0.672	-0.088	19.813
2947393	2951778	0.673	-0.093	19.72
2951779	2956164	0.674	-0.073	19.647
2956165	2960550	0.675	-0.132	19.515
2960551	2964936	0.676	-0.099	19.416
2964937	2969322	0.677	-0.145	19.271
2969323	2973708	0.678	-0.051	19.22
2973709	2978094	0.679	-0.071	19.149
2978095	2982480	0.68	-0.03	19.119
2982481	2986866	0.681	-0.097	19.022
2986867	2991252	0.682	-0.095	18.927
2991253	2995638	0.683	-0.087	18.84
2995639	3000024	0.684	-0.021	18.819
3000025	3004410	0.685	-0.121	18.697
3004411	3008796	0.686	-0.092	18.606
3008797	3013182	0.687	-0.04	18.565
3013183	3017568	0.688	-0.089	18.477
3017569	3021954	0.689	-0.095	18.381
3021955	3026340	0.69	-0.051	18.33
3026341	3030726	0.691	-0.045	18.285
3030727	3035112	0.692	-0.056	18.229
3035113	3039498	0.693	-0.045	18.184
3039499	3043884	0.694	-0.066	18.118
3043885	3048270	0.695	-0.091	18.026
3048271	3052656	0.696	-0.104	17.922
3052657	3057042	0.697	-0.079	17.843
3057043	3061428	0.698	-0.09	17.753
3061429	3065814	0.699	-0.055	17.698
3065815	3070200	0.7	-0.065	17.632
3070201	3074586	0.701	-0.049	17.583
3074587	3078972	0.702	-0.037	17.546
3078973	3083358	0.703	-0.062	17.484
3083359	3087744	0.704	-0.108	17.375
3087745	3092130	0.705	-0.035	17.34
3092131	3096516	0.706	-0.013	17.327
3096517	3100902	0.707	-0.151	17.176
3100903	3105288	0.708	-0.034	17.143
3105289	3109674	0.709	-0.115	17.027
3109675	3114060	0.71	-0.079	16.948
3114061	3118446	0.711	-0.009	16.939
3118447	3122832	0.712	-0.001	16.938
3122833	3127218	0.713	-0.042	16.896
3127219	3131604	0.714	-0.075	16.82
3131605	3135990	0.715	-0.078	16.743
3135991	3140376	0.716	-0.078	16.665
3140377	3144762	0.717	-0.054	16.61
3144763	3149148	0.718	-0.044	16.566
3149149	3153534	0.719	-0.02	16.546
3153535	3157920	0.72	-0.022	16.524
3157921	3162306	0.721	-0.095	16.428
3162307	3166692	0.722	-0.039	16.39
3166693	3171078	0.723	-0.066	16.324
3171079	3175464	0.724	-0.042	16.282
3175465	3179850	0.725	-0.048	16.234
3179851	3184236	0.726	-0.109	16.125
3184237	3188622	0.727	-0.061	16.064
3188623	3193008	0.728	-0.111	15.953
3193009	3197394	0.729	-0.08	15.874
3197395	3201780	0.73	-0.08	15.793
3201781	3206166	0.731	-0.08	15.713
3206167	3210552	0.732	-0.129	15.584
3210553	3214938	0.733	-0.063	15.522
3214939	3219324	0.734	-0.152	15.37
3219325	3223710	0.735	-0.131	15.239
3223711	3228096	0.736	-0.128	15.11
3228097	3232482	0.737	-0.075	15.035
3232483	3236868	0.738	-0.13	14.905
3236869	3241254	0.739	-0.049	14.856
3241255	3245640	0.74	-0.013	14.843
3245641	3250026	0.741	0.005	14.848
3250027	3254412	0.742	-0.038	14.81
3254413	3258798	0.743	-0.027	14.782
3258799	3263184	0.744	-0.067	14.715
3263185	3267570	0.745	-0.078	14.637
3267571	3271956	0.746	-0.12	14.518
3271957	3276342	0.747	-0.073	14.445
3276343	3280728	0.748	-0.049	14.395
3280729	3285114	0.749	-0.066	14.329
3285115	3289500	0.75	-0.079	14.25
3289501	3293886	0.751	-0.036	14.214
3293887	3298272	0.752	-0.055	14.159
3298273	3302658	0.753	-0.027	14.132
3302659	3307044	0.754	-0.127	14.005
3307045	3311430	0.755	-0.051	13.954
3311431	3315816	0.756	-0.092	13.862
3315817	3320202	0.757	-0.064	13.798
3320203	3324588	0.758	-0.071	13.727
3324589	3328974	0.759	-0.102	13.625
3328975	3333360	0.76	-0.092	13.534
3333361	3337746	0.761	-0.052	13.482
3337747	3342132	0.762	-0.093	13.389
3342133	3346518	0.763	-0.106	13.283
3346519	3350904	0.764	-0.02	13.263
3350905	3355290	0.765	0.007	13.27
3355291	3359676	0.766	-0.03	13.239
3359677	3364062	0.767	-0.106	13.133
3364063	3368448	0.768	-0.016	13.117
3368449	3372834	0.769	-0.027	13.09
3372835	3377220	0.77	-0.104	12.986
3377221	3381606	0.771	-0.097	12.889
3381607	3385992	0.772	-0.067	12.821
3385993	3390378	0.773	-0.054	12.768
3390379	3394764	0.774	-0.097	12.671
3394765	3399150	0.775	-0.107	12.564
3399151	3403536	0.776	-0.039	12.525
3403537	3407922	0.777	-0.059	12.466
3407923	3412308	0.778	-0.03	12.436
3412309	3416694	0.779	-0.065	12.371
3416695	3421080	0.78	-0.075	12.295
3421081	3425466	0.781	-0.041	12.254
3425467	3429852	0.782	-0.069	12.185
3429853	3434238	0.783	0.002	12.187
3434239	3438624	0.784	-0.074	12.113
3438625	3443010	0.785	-0.081	12.032
3443011	3447396	0.786	-0.048	11.984
3447397	3451782	0.787	-0.093	11.892
3451783	3456168	0.788	-0.086	11.805
3456169	3460554	0.789	-0.058	11.747
3460555	3464940	0.79	-0.083	11.664
3464941	3469326	0.791	0.017	11.681
3469327	3473712	0.792	-0.053	11.629
3473713	3478098	0.793	0.025	11.654
3478099	3482484	0.794	-0.098	11.556
3482485	3486870	0.795	-0.106	11.449
3486871	3491256	0.796	-0.08	11.37
3491257	3495642	0.797	-0.069	11.3
3495643	3500028	0.798	-0.067	11.233
3500029	3504414	0.799	-0.045	11.188
3504415	3508800	0.8	-0.074	11.114
3508801	3513186	0.801	-0.093	11.021
3513187	3517572	0.802	-0.032	10.989
3517573	3521958	0.803	-0.008	10.981
3521959	3526344	0.804	-0.06	10.921
3526345	3530730	0.805	-0.125	10.795
3530731	3535116	0.806	-0.108	10.687
3535117	3539502	0.807	-0.05	10.637
3539503	3543888	0.808	-0.019	10.618
3543889	3548274	0.809	-0.078	10.541
3548275	3552660	0.81	-0.075	10.466
3552661	3557046	0.811	-0.068	10.398
3557047	3561432	0.812	-0.041	10.356
3561433	3565818	0.813	-0.048	10.308
3565819	3570204	0.814	-0.091	10.217
3570205	3574590	0.815	-0.052	10.165
3574591	3578976	0.816	-0.078	10.087
3578977	3583362	0.817	-0.082	10.006
3583363	3587748	0.818	-0.043	9.963
3587749	3592134	0.819	-0.106	9.857
3592135	3596520	0.82	-0.062	9.795
3596521	3600906	0.821	-0.093	9.702
3600907	3605292	0.822	-0.074	9.628
3605293	3609678	0.823	-0.039	9.59
3609679	3614064	0.824	-0.067	9.522
3614065	3618450	0.825	0.009	9.531
3618451	3622836	0.826	-0.021	9.51
3622837	3627222	0.827	-0.054	9.456
3627223	3631608	0.828	-0.072	9.383
3631609	3635994	0.829	-0.08	9.303
3635995	3640380	0.83	-0.064	9.239
3640381	3644766	0.831	-0.063	9.176
3644767	3649152	0.832	-0.109	9.067
3649153	3653538	0.833	-0.074	8.993
3653539	3657924	0.834	-0.013	8.98
3657925	3662310	0.835	-0.073	8.907
3662311	3666696	0.836	-0.081	8.826
3666697	3671082	0.837	-0.097	8.729
3671083	3675468	0.838	-0.045	8.684
3675469	3679854	0.839	-0.07	8.614
3679855	3684240	0.84	-0.12	8.494
3684241	3688626	0.841	-0.102	8.392
3688627	3693012	0.842	-0.07	8.322
3693013	3697398	0.843	-0.079	8.243
3697399	3701784	0.844	-0.062	8.182
3701785	3706170	0.845	-0.032	8.15
3706171	3710556	0.846	-0.089	8.061
3710557	3714942	0.847	-0.066	7.995
3714943	3719328	0.848	-0.078	7.916
3719329	3723714	0.849	-0.047	7.869
3723715	3728100	0.85	-0.058	7.811
3728101	3732486	0.851	-0.106	7.705
3732487	3736872	0.852	-0.087	7.618
3736873	3741258	0.853	-0.102	7.517
3741259	3745644	0.854	-0.05	7.467
3745645	3750030	0.855	-0.155	7.312
3750031	3754416	0.856	-0.096	7.217
3754417	3758802	0.857	-0.074	7.143
3758803	3763188	0.858	-0.127	7.016
3763189	3767574	0.859	-0.055	6.961
3767575	3771960	0.86	-0.063	6.897
3771961	3776346	0.861	-0.066	6.832
3776347	3780732	0.862	-0.098	6.733
3780733	3785118	0.863	-0.063	6.67
3785119	3789504	0.864	-0.061	6.609
3789505	3793890	0.865	-0.095	6.514
3793891	3798276	0.866	-0.06	6.453
3798277	3802662	0.867	-0.019	6.434
3802663	3807048	0.868	-0.008	6.426
3807049	3811434	0.869	0.003	6.429
3811435	3815820	0.87	-0.144	6.284
3815821	3820206	0.871	-0.09	6.194
3820207	3824592	0.872	-0.079	6.115
3824593	3828978	0.873	-0.021	6.094
3828979	3833364	0.874	-0.1	5.994
3833365	3837750	0.875	-0.061	5.933
3837751	3842136	0.876	-0.123	5.81
3842137	3846522	0.877	-0.117	5.693
3846523	3850908	0.878	-0.09	5.603
3850909	3855294	0.879	-0.089	5.514
3855295	3859680	0.88	-0.021	5.493
3859681	3864066	0.881	-0.004	5.489
3864067	3868452	0.882	-0.037	5.451
3868453	3872838	0.883	-0.063	5.388
3872839	3877224	0.884	-0.132	5.256
3877225	3881610	0.885	-0.032	5.224
3881611	3885996	0.886	-0.094	5.131
3885997	3890382	0.887	-0.059	5.072
3890383	3894768	0.888	-0.082	4.99
3894769	3899154	0.889	-0.118	4.872
3899155	3903540	0.89	-0.097	4.775
3903541	3907926	0.891	-0.129	4.646
3907927	3912312	0.892	-0.028	4.618
3912313	3916698	0.893	-0.043	4.576
3916699	3921084	0.894	-0.075	4.5
3921085	3925470	0.895	-0.09	4.41
3925471	3929856	0.896	-0.063	4.347
3929857	3934242	0.897	-0.056	4.291
3934243	3938628	0.898	-0.069	4.221
3938629	3943014	0.899	0.006	4.228
3943015	3947400	0.9	0.042	4.27
3947401	3951786	0.901	0.02	4.29
3951787	3956172	0.902	-0.057	4.233
3956173	3960558	0.903	-0.1	4.133
3960559	3964944	0.904	-0.067	4.066
3964945	3969330	0.905	-0.069	3.997
3969331	3973716	0.906	-0.097	3.9
3973717	3978102	0.907	-0.068	3.832
3978103	3982488	0.908	-0.086	3.746
3982489	3986874	0.909	-0.073	3.673
3986875	3991260	0.91	-0.055	3.618
3991261	3995646	0.911	-0.032	3.586
3995647	4000032	0.912	-0.022	3.564
4000033	4004418	0.913	0.009	3.573
4004419	4008804	0.914	-0.054	3.519
4008805	4013190	0.915	-0.046	3.473
4013191	4017576	0.916	-0.02	3.453
4017577	4021962	0.917	-0.042	3.411
4021963	4026348	0.918	-0.087	3.324
4026349	4030734	0.919	-0.072	3.253
4030735	4035120	0.92	-0.116	3.136
4035121	4039506	0.921	-0.084	3.053
4039507	4043892	0.922	-0.044	3.009
4043893	4048278	0.923	-0.105	2.904
4048279	4052664	0.924	-0.003	2.901
4052665	4057050	0.925	-0.052	2.849
4057051	4061436	0.926	-0.05	2.799
4061437	4065822	0.927	-0.081	2.719
4065823	4070208	0.928	-0.034	2.684
4070209	4074594	0.929	-0.054	2.631
4074595	4078980	0.93	-0.103	2.528
4078981	4083366	0.931	-0.084	2.444
4083367	4087752	0.932	-0.061	2.383
4087753	4092138	0.933	-0.098	2.285
4092139	4096524	0.934	-0.074	2.211
4096525	4100910	0.935	-0.158	2.053
4100911	4105296	0.936	-0.064	1.989
4105297	4109682	0.937	-0.036	1.953
4109683	4114068	0.938	-0.123	1.831
4114069	4118454	0.939	-0.084	1.746
4118455	4122840	0.94	0.016	1.762
4122841	4127226	0.941	-0.072	1.69
4127227	4131612	0.942	-0.174	1.517
4131613	4135998	0.943	-0.104	1.413
4135999	4140384	0.944	-0.059	1.354
4140385	4144770	0.945	-0.008	1.346
4144771	4149156	0.946	0.036	1.382
4149157	4153542	0.947	-0.023	1.358
4153543	4157928	0.948	0.029	1.387
4157929	4162314	0.949	0.04	1.427
4162315	4166700	0.95	-0.072	1.354
4166701	4171086	0.951	-0.152	1.202
4171087	4175472	0.952	-0.074	1.129
4175473	4179858	0.953	0.032	1.161
4179859	4184244	0.954	0.023	1.184
4184245	4188630	0.955	-0.021	1.163
4188631	4193016	0.956	-0.055	1.108
4193017	4197402	0.957	-0.077	1.03
4197403	4201788	0.958	-0.087	0.944
4201789	4206174	0.959	-0.12	0.824
4206175	4210560	0.96	-0.094	0.73
4210561	4214946	0.961	-0.069	0.66
4214947	4219332	0.962	-0.014	0.647
4219333	4223718	0.963	-0.157	0.49
4223719	4228104	0.964	-0.098	0.391
4228105	4232490	0.965	-0.061	0.33
4232491	4236876	0.966	-0.034	0.296
4236877	4241262	0.967	-0.067	0.229
4241263	4245648	0.968	0.011	0.24
4245649	4250034	0.969	-0.064	0.176
4250035	4254420	0.97	-0.065	0.111
4254421	4258806	0.971	-0.032	0.08
4258807	4263192	0.972	-0.069	0.011
4263193	4267578	0.973	-0.022	-0.012
4267579	4271964	0.974	-0.06	-0.072
4271965	4276350	0.975	-0.082	-0.154
4276351	4280736	0.976	-0.111	-0.265
4280737	4285122	0.977	-0.078	-0.344
4285123	4289508	0.978	-0.04	-0.383
4289509	4293894	0.979	-0.074	-0.457
4293895	4298280	0.98	-0.053	-0.51
4298281	4302666	0.981	-0.122	-0.632
4302667	4307052	0.982	-0.086	-0.718
4307053	4311438	0.983	-0.034	-0.752
4311439	4315824	0.984	0.054	-0.698
4315825	4320210	0.985	-0.022	-0.72
4320211	4324596	0.986	-0.036	-0.756
4324597	4328982	0.987	-0.049	-0.805
4328983	4333368	0.988	-0.067	-0.872
4333369	4337754	0.989	-0.091	-0.964
4337755	4342140	0.99	-0.127	-1.091
4342141	4346526	0.991	-0.042	-1.133
4346527	4350912	0.992	-0.09	-1.223
4350913	4355298	0.993	-0.002	-1.225
4355299	4359684	0.994	-0.066	-1.291
4359685	4364070	0.995	-0.036	-1.326
4364071	4368456	0.996	-0.153	-1.479
4368457	4372842	0.997	-0.108	-1.587
4372843	4377228	0.998	-0.07	-1.657
4377229	4381614	0.999	-0.103	-1.76
4381615	4386330	1	-0.113	-1.873

## Sheet: S8
Table S8. The GC skew of S. putrefaciens CGMCC-1.6515 genome
Start	End	Position(%)	GC skew	Cumulative GC skew
1	4575	0.001	0.062	0.062
4576	9150	0.002	0.063	0.125
9151	13725	0.003	0.045	0.17
13726	18300	0.004	0.041	0.21
18301	22875	0.005	0.007	0.217
22876	27450	0.006	0.081	0.298
27451	32025	0.007	-0.012	0.286
32026	36600	0.008	0.061	0.346
36601	41175	0.009	0.086	0.432
41176	45750	0.01	0.116	0.548
45751	50325	0.011	0.129	0.678
50326	54900	0.012	0.094	0.771
54901	59475	0.013	0.038	0.809
59476	64050	0.014	0.069	0.878
64051	68625	0.015	0.047	0.925
68626	73200	0.016	0.06	0.985
73201	77775	0.017	0.041	1.026
77776	82350	0.018	0.066	1.092
82351	86925	0.019	0.119	1.211
86926	91500	0.02	0.04	1.25
91501	96075	0.021	0.054	1.304
96076	100650	0.022	0.076	1.38
100651	105225	0.023	0.088	1.468
105226	109800	0.024	0.092	1.559
109801	114375	0.025	0.051	1.61
114376	118950	0.026	0.071	1.68
118951	123525	0.027	0.048	1.729
123526	128100	0.028	0.007	1.735
128101	132675	0.029	0.025	1.76
132676	137250	0.03	0.062	1.822
137251	141825	0.031	0.117	1.94
141826	146400	0.032	0.074	2.014
146401	150975	0.033	0.01	2.023
150976	155550	0.034	0.055	2.079
155551	160125	0.035	0.07	2.149
160126	164700	0.036	0.143	2.292
164701	169275	0.037	0.076	2.368
169276	173850	0.038	0.069	2.437
173851	178425	0.039	-0.042	2.395
178426	183000	0.04	-0.03	2.365
183001	187575	0.041	-0.07	2.295
187576	192150	0.042	-0.001	2.293
192151	196725	0.043	0.003	2.297
196726	201300	0.044	-0.068	2.228
201301	205875	0.045	0.001	2.229
205876	210450	0.046	0.006	2.235
210451	215025	0.047	0.154	2.389
215026	219600	0.048	0.132	2.522
219601	224175	0.049	0.061	2.583
224176	228750	0.05	0.047	2.63
228751	233325	0.051	0.071	2.701
233326	237900	0.052	0.067	2.768
237901	242475	0.053	0.098	2.866
242476	247050	0.054	0.101	2.967
247051	251625	0.055	0.082	3.049
251626	256200	0.056	0.005	3.054
256201	260775	0.057	0.077	3.131
260776	265350	0.058	0.112	3.242
265351	269925	0.059	0.137	3.38
269926	274500	0.06	0.032	3.412
274501	279075	0.061	0.086	3.498
279076	283650	0.062	0.051	3.549
283651	288225	0.063	0.11	3.659
288226	292800	0.064	0.037	3.696
292801	297375	0.065	0.061	3.757
297376	301950	0.066	0.048	3.805
301951	306525	0.067	0.018	3.822
306526	311100	0.068	0.039	3.862
311101	315675	0.069	0.029	3.891
315676	320250	0.07	0.075	3.966
320251	324825	0.071	0.056	4.022
324826	329400	0.072	0.082	4.104
329401	333975	0.073	0.062	4.166
333976	338550	0.074	0.09	4.256
338551	343125	0.075	0.053	4.31
343126	347700	0.076	0.082	4.392
347701	352275	0.077	0.066	4.458
352276	356850	0.078	0.029	4.487
356851	361425	0.079	0.073	4.56
361426	366000	0.08	0.036	4.596
366001	370575	0.081	0.01	4.606
370576	375150	0.082	0.042	4.649
375151	379725	0.083	0.02	4.669
379726	384300	0.084	0.07	4.739
384301	388875	0.085	0.02	4.759
388876	393450	0.086	0.092	4.85
393451	398025	0.087	0.081	4.931
398026	402600	0.088	0.028	4.959
402601	407175	0.089	0.076	5.035
407176	411750	0.09	0.048	5.083
411751	416325	0.091	0.093	5.175
416326	420900	0.092	0.117	5.292
420901	425475	0.093	0.053	5.345
425476	430050	0.094	0.106	5.452
430051	434625	0.095	0.133	5.584
434626	439200	0.096	0.115	5.699
439201	443775	0.097	0.065	5.765
443776	448350	0.098	0.137	5.902
448351	452925	0.099	0.1	6.002
452926	457500	0.1	0.156	6.159
457501	462075	0.101	0.072	6.231
462076	466650	0.102	0.027	6.258
466651	471225	0.103	0.051	6.309
471226	475800	0.104	-0.002	6.307
475801	480375	0.105	0.06	6.367
480376	484950	0.106	0.045	6.412
484951	489525	0.107	0.021	6.433
489526	494100	0.108	0.054	6.487
494101	498675	0.109	0.065	6.551
498676	503250	0.11	0.079	6.631
503251	507825	0.111	0.074	6.704
507826	512400	0.112	0.085	6.789
512401	516975	0.113	0.06	6.849
516976	521550	0.114	0.043	6.892
521551	526125	0.115	0.023	6.916
526126	530700	0.116	0.027	6.943
530701	535275	0.117	0.082	7.024
535276	539850	0.118	0.062	7.087
539851	544425	0.119	0.066	7.152
544426	549000	0.12	0.051	7.204
549001	553575	0.121	0.065	7.269
553576	558150	0.122	0.066	7.336
558151	562725	0.123	0.061	7.397
562726	567300	0.124	0.03	7.427
567301	571875	0.125	0.07	7.497
571876	576450	0.126	0.004	7.5
576451	581025	0.127	0.041	7.541
581026	585600	0.128	0.051	7.593
585601	590175	0.129	0.049	7.642
590176	594750	0.13	0.063	7.705
594751	599325	0.131	0.066	7.771
599326	603900	0.132	0.073	7.844
603901	608475	0.133	0.051	7.895
608476	613050	0.134	0.027	7.922
613051	617625	0.135	0.044	7.966
617626	622200	0.136	0.054	8.02
622201	626775	0.137	0.047	8.067
626776	631350	0.138	0.046	8.113
631351	635925	0.139	0.104	8.217
635926	640500	0.14	0.084	8.301
640501	645075	0.141	0.09	8.391
645076	649650	0.142	0.131	8.522
649651	654225	0.143	0.06	8.582
654226	658800	0.144	0.094	8.677
658801	663375	0.145	0.054	8.73
663376	667950	0.146	0.062	8.792
667951	672525	0.147	0.067	8.859
672526	677100	0.148	0.04	8.899
677101	681675	0.149	0.075	8.974
681676	686250	0.15	0.034	9.008
686251	690825	0.151	0.046	9.053
690826	695400	0.152	0.055	9.109
695401	699975	0.153	0.044	9.153
699976	704550	0.154	0.068	9.221
704551	709125	0.155	0.086	9.307
709126	713700	0.156	0.1	9.407
713701	718275	0.157	0.086	9.493
718276	722850	0.158	0.025	9.517
722851	727425	0.159	0.042	9.559
727426	732000	0.16	0.043	9.602
732001	736575	0.161	0.051	9.654
736576	741150	0.162	0.06	9.713
741151	745725	0.163	0.027	9.741
745726	750300	0.164	-0.008	9.733
750301	754875	0.165	0.066	9.798
754876	759450	0.166	0.028	9.826
759451	764025	0.167	0.073	9.899
764026	768600	0.168	0.104	10.003
768601	773175	0.169	0.051	10.054
773176	777750	0.17	0.06	10.115
777751	782325	0.171	0.047	10.162
782326	786900	0.172	0.057	10.219
786901	791475	0.173	0.034	10.253
791476	796050	0.174	0.035	10.288
796051	800625	0.175	0.065	10.353
800626	805200	0.176	0.076	10.429
805201	809775	0.177	0.038	10.467
809776	814350	0.178	0.018	10.485
814351	818925	0.179	-0.005	10.48
818926	823500	0.18	0.059	10.54
823501	828075	0.181	0.067	10.607
828076	832650	0.182	0.074	10.681
832651	837225	0.183	0.038	10.719
837226	841800	0.184	0.025	10.744
841801	846375	0.185	0.084	10.828
846376	850950	0.186	0.03	10.858
850951	855525	0.187	0.092	10.95
855526	860100	0.188	0.054	11.004
860101	864675	0.189	0.034	11.038
864676	869250	0.19	0.032	11.07
869251	873825	0.191	0.08	11.15
873826	878400	0.192	0.077	11.228
878401	882975	0.193	0.069	11.297
882976	887550	0.194	0.067	11.363
887551	892125	0.195	0.114	11.478
892126	896700	0.196	0.031	11.509
896701	901275	0.197	0.037	11.546
901276	905850	0.198	0.096	11.642
905851	910425	0.199	0.084	11.726
910426	915000	0.2	0.044	11.77
915001	919575	0.201	0.039	11.809
919576	924150	0.202	0.05	11.859
924151	928725	0.203	0.035	11.895
928726	933300	0.204	0.045	11.94
933301	937875	0.205	0.004	11.944
937876	942450	0.206	0.024	11.968
942451	947025	0.207	0.058	12.026
947026	951600	0.208	0.076	12.102
951601	956175	0.209	0.083	12.185
956176	960750	0.21	0.046	12.231
960751	965325	0.211	0.023	12.255
965326	969900	0.212	-0.017	12.238
969901	974475	0.213	0.018	12.256
974476	979050	0.214	0.088	12.344
979051	983625	0.215	0.121	12.465
983626	988200	0.216	0.046	12.511
988201	992775	0.217	0.103	12.614
992776	997350	0.218	0.02	12.634
997351	1001925	0.219	0.081	12.716
1001926	1006500	0.22	0.101	12.817
1006501	1011075	0.221	0.08	12.897
1011076	1015650	0.222	0.037	12.934
1015651	1020225	0.223	0.113	13.047
1020226	1024800	0.224	0.062	13.109
1024801	1029375	0.225	0.081	13.19
1029376	1033950	0.226	0.064	13.253
1033951	1038525	0.227	0.087	13.341
1038526	1043100	0.228	0.077	13.418
1043101	1047675	0.229	0.049	13.467
1047676	1052250	0.23	0.072	13.54
1052251	1056825	0.231	0.051	13.591
1056826	1061400	0.232	0.053	13.644
1061401	1065975	0.233	0.063	13.707
1065976	1070550	0.234	0.074	13.781
1070551	1075125	0.235	0.076	13.857
1075126	1079700	0.236	0.026	13.884
1079701	1084275	0.237	0.081	13.964
1084276	1088850	0.238	0.09	14.054
1088851	1093425	0.239	0.064	14.118
1093426	1098000	0.24	0.059	14.177
1098001	1102575	0.241	0.083	14.26
1102576	1107150	0.242	0.156	14.416
1107151	1111725	0.243	0.119	14.536
1111726	1116300	0.244	0.086	14.621
1116301	1120875	0.245	0.021	14.642
1120876	1125450	0.246	0.057	14.7
1125451	1130025	0.247	0.079	14.779
1130026	1134600	0.248	0.064	14.843
1134601	1139175	0.249	0.061	14.904
1139176	1143750	0.25	0.063	14.967
1143751	1148325	0.251	0.085	15.052
1148326	1152900	0.252	0.159	15.211
1152901	1157475	0.253	0.12	15.331
1157476	1162050	0.254	0.141	15.472
1162051	1166625	0.255	0.059	15.531
1166626	1171200	0.256	0.045	15.575
1171201	1175775	0.257	0.063	15.639
1175776	1180350	0.258	0.107	15.746
1180351	1184925	0.259	0.018	15.764
1184926	1189500	0.26	0.061	15.826
1189501	1194075	0.261	0.053	15.878
1194076	1198650	0.262	0.06	15.938
1198651	1203225	0.263	0.064	16.002
1203226	1207800	0.264	0.08	16.082
1207801	1212375	0.265	0.041	16.123
1212376	1216950	0.266	0.031	16.154
1216951	1221525	0.267	0.026	16.181
1221526	1226100	0.268	0.109	16.289
1226101	1230675	0.269	0.039	16.328
1230676	1235250	0.27	0.039	16.368
1235251	1239825	0.271	0.049	16.416
1239826	1244400	0.272	0.035	16.452
1244401	1248975	0.273	-0.002	16.45
1248976	1253550	0.274	-0.006	16.444
1253551	1258125	0.275	0.05	16.493
1258126	1262700	0.276	0.093	16.586
1262701	1267275	0.277	0.103	16.689
1267276	1271850	0.278	0.065	16.754
1271851	1276425	0.279	0.06	16.814
1276426	1281000	0.28	0.061	16.875
1281001	1285575	0.281	0.095	16.97
1285576	1290150	0.282	0.061	17.031
1290151	1294725	0.283	0.063	17.094
1294726	1299300	0.284	0.039	17.133
1299301	1303875	0.285	0.064	17.197
1303876	1308450	0.286	0.07	17.267
1308451	1313025	0.287	0.121	17.388
1313026	1317600	0.288	0.082	17.471
1317601	1322175	0.289	0.108	17.578
1322176	1326750	0.29	0.082	17.66
1326751	1331325	0.291	0.068	17.728
1331326	1335900	0.292	0.089	17.818
1335901	1340475	0.293	0.078	17.896
1340476	1345050	0.294	0.078	17.974
1345051	1349625	0.295	0.037	18.011
1349626	1354200	0.296	0.114	18.125
1354201	1358775	0.297	0.099	18.224
1358776	1363350	0.298	0.068	18.292
1363351	1367925	0.299	0.08	18.372
1367926	1372500	0.3	0.043	18.415
1372501	1377075	0.301	0.051	18.466
1377076	1381650	0.302	0.065	18.53
1381651	1386225	0.303	0.092	18.622
1386226	1390800	0.304	0.028	18.65
1390801	1395375	0.305	0.031	18.681
1395376	1399950	0.306	0.017	18.698
1399951	1404525	0.307	0.019	18.717
1404526	1409100	0.308	0.026	18.742
1409101	1413675	0.309	0.1	18.843
1413676	1418250	0.31	0.063	18.905
1418251	1422825	0.311	0.046	18.951
1422826	1427400	0.312	0.03	18.981
1427401	1431975	0.313	0.099	19.081
1431976	1436550	0.314	0.07	19.151
1436551	1441125	0.315	0.08	19.231
1441126	1445700	0.316	0.07	19.301
1445701	1450275	0.317	0.026	19.327
1450276	1454850	0.318	0.064	19.391
1454851	1459425	0.319	0.054	19.445
1459426	1464000	0.32	0.125	19.57
1464001	1468575	0.321	0.025	19.595
1468576	1473150	0.322	0.054	19.649
1473151	1477725	0.323	0.032	19.681
1477726	1482300	0.324	0.008	19.69
1482301	1486875	0.325	0.097	19.786
1486876	1491450	0.326	0.07	19.856
1491451	1496025	0.327	0.116	19.972
1496026	1500600	0.328	0.075	20.047
1500601	1505175	0.329	0.074	20.121
1505176	1509750	0.33	0.037	20.158
1509751	1514325	0.331	0.092	20.25
1514326	1518900	0.332	0.099	20.349
1518901	1523475	0.333	0.089	20.438
1523476	1528050	0.334	0.062	20.5
1528051	1532625	0.335	0.071	20.571
1532626	1537200	0.336	0.065	20.636
1537201	1541775	0.337	0.059	20.695
1541776	1546350	0.338	0.06	20.755
1546351	1550925	0.339	0.068	20.823
1550926	1555500	0.34	0.022	20.845
1555501	1560075	0.341	0.035	20.88
1560076	1564650	0.342	0.044	20.924
1564651	1569225	0.343	0.056	20.98
1569226	1573800	0.344	0.071	21.05
1573801	1578375	0.345	0.103	21.154
1578376	1582950	0.346	0.057	21.211
1582951	1587525	0.347	0.077	21.287
1587526	1592100	0.348	0.059	21.347
1592101	1596675	0.349	0.083	21.43
1596676	1601250	0.35	0.091	21.521
1601251	1605825	0.351	0.05	21.571
1605826	1610400	0.352	0.048	21.62
1610401	1614975	0.353	0.057	21.677
1614976	1619550	0.354	0.093	21.77
1619551	1624125	0.355	0.025	21.795
1624126	1628700	0.356	0.074	21.869
1628701	1633275	0.357	0.07	21.938
1633276	1637850	0.358	0.064	22.002
1637851	1642425	0.359	0.073	22.075
1642426	1647000	0.36	-0.003	22.072
1647001	1651575	0.361	0.023	22.096
1651576	1656150	0.362	-0.002	22.093
1656151	1660725	0.363	0.106	22.199
1660726	1665300	0.364	0.056	22.255
1665301	1669875	0.365	0.035	22.29
1669876	1674450	0.366	0.067	22.357
1674451	1679025	0.367	0.086	22.443
1679026	1683600	0.368	0.034	22.478
1683601	1688175	0.369	0.078	22.555
1688176	1692750	0.37	0.1	22.655
1692751	1697325	0.371	0.058	22.713
1697326	1701900	0.372	0.053	22.766
1701901	1706475	0.373	0.057	22.823
1706476	1711050	0.374	0.096	22.919
1711051	1715625	0.375	0.049	22.967
1715626	1720200	0.376	0.092	23.059
1720201	1724775	0.377	0.123	23.182
1724776	1729350	0.378	0.115	23.297
1729351	1733925	0.379	0.096	23.392
1733926	1738500	0.38	0.074	23.466
1738501	1743075	0.381	0.064	23.53
1743076	1747650	0.382	0.061	23.59
1747651	1752225	0.383	0.079	23.669
1752226	1756800	0.384	0.063	23.732
1756801	1761375	0.385	0.029	23.761
1761376	1765950	0.386	0.094	23.855
1765951	1770525	0.387	0.085	23.94
1770526	1775100	0.388	0.089	24.029
1775101	1779675	0.389	0.058	24.087
1779676	1784250	0.39	-0.006	24.081
1784251	1788825	0.391	0.026	24.107
1788826	1793400	0.392	0.106	24.213
1793401	1797975	0.393	0.107	24.32
1797976	1802550	0.394	0.087	24.407
1802551	1807125	0.395	0.039	24.446
1807126	1811700	0.396	0.024	24.469
1811701	1816275	0.397	0.051	24.52
1816276	1820850	0.398	0.084	24.603
1820851	1825425	0.399	0.082	24.685
1825426	1830000	0.4	0.008	24.693
1830001	1834575	0.401	0.05	24.744
1834576	1839150	0.402	0.083	24.826
1839151	1843725	0.403	0.068	24.894
1843726	1848300	0.404	0.077	24.971
1848301	1852875	0.405	0.015	24.986
1852876	1857450	0.406	0.047	25.033
1857451	1862025	0.407	0.083	25.116
1862026	1866600	0.408	0.097	25.213
1866601	1871175	0.409	0.048	25.261
1871176	1875750	0.41	0.055	25.316
1875751	1880325	0.411	0.067	25.383
1880326	1884900	0.412	0.074	25.457
1884901	1889475	0.413	0.11	25.567
1889476	1894050	0.414	0.08	25.648
1894051	1898625	0.415	0.014	25.662
1898626	1903200	0.416	0.055	25.716
1903201	1907775	0.417	0.049	25.766
1907776	1912350	0.418	0.066	25.832
1912351	1916925	0.419	0.051	25.883
1916926	1921500	0.42	0.16	26.043
1921501	1926075	0.421	0.073	26.116
1926076	1930650	0.422	0.035	26.151
1930651	1935225	0.423	0.101	26.252
1935226	1939800	0.424	0.077	26.329
1939801	1944375	0.425	0.079	26.408
1944376	1948950	0.426	0.085	26.493
1948951	1953525	0.427	0.063	26.556
1953526	1958100	0.428	0.049	26.605
1958101	1962675	0.429	0.064	26.669
1962676	1967250	0.43	0.044	26.712
1967251	1971825	0.431	0.044	26.756
1971826	1976400	0.432	0.128	26.884
1976401	1980975	0.433	0.035	26.919
1980976	1985550	0.434	0.061	26.981
1985551	1990125	0.435	0.041	27.022
1990126	1994700	0.436	0.066	27.088
1994701	1999275	0.437	0.073	27.16
1999276	2003850	0.438	0.082	27.242
2003851	2008425	0.439	0.043	27.285
2008426	2013000	0.44	0.051	27.336
2013001	2017575	0.441	0.096	27.432
2017576	2022150	0.442	0.024	27.456
2022151	2026725	0.443	0.069	27.524
2026726	2031300	0.444	0.059	27.583
2031301	2035875	0.445	-0.008	27.575
2035876	2040450	0.446	0.076	27.651
2040451	2045025	0.447	0.051	27.702
2045026	2049600	0.448	0.079	27.781
2049601	2054175	0.449	0.051	27.832
2054176	2058750	0.45	0.02	27.853
2058751	2063325	0.451	0.028	27.881
2063326	2067900	0.452	0.099	27.98
2067901	2072475	0.453	0.08	28.06
2072476	2077050	0.454	0.084	28.144
2077051	2081625	0.455	0.04	28.184
2081626	2086200	0.456	0.079	28.262
2086201	2090775	0.457	0.114	28.376
2090776	2095350	0.458	0.027	28.403
2095351	2099925	0.459	0.075	28.479
2099926	2104500	0.46	0.088	28.567
2104501	2109075	0.461	0.01	28.576
2109076	2113650	0.462	0.023	28.599
2113651	2118225	0.463	0.013	28.612
2118226	2122800	0.464	0.033	28.645
2122801	2127375	0.465	0.056	28.701
2127376	2131950	0.466	0.023	28.725
2131951	2136525	0.467	0.06	28.784
2136526	2141100	0.468	0.066	28.85
2141101	2145675	0.469	0.054	28.904
2145676	2150250	0.47	0.058	28.962
2150251	2154825	0.471	0.083	29.045
2154826	2159400	0.472	0.043	29.088
2159401	2163975	0.473	0.066	29.154
2163976	2168550	0.474	0.019	29.173
2168551	2173125	0.475	0.052	29.225
2173126	2177700	0.476	0.086	29.312
2177701	2182275	0.477	0.024	29.335
2182276	2186850	0.478	0.043	29.378
2186851	2191425	0.479	0.083	29.462
2191426	2196000	0.48	0.018	29.479
2196001	2200575	0.481	0.025	29.504
2200576	2205150	0.482	0.062	29.566
2205151	2209725	0.483	0.008	29.574
2209726	2214300	0.484	0.061	29.635
2214301	2218875	0.485	0.038	29.673
2218876	2223450	0.486	0.014	29.687
2223451	2228025	0.487	0.051	29.738
2228026	2232600	0.488	0.046	29.784
2232601	2237175	0.489	0.009	29.793
2237176	2241750	0.49	0.026	29.819
2241751	2246325	0.491	0.061	29.879
2246326	2250900	0.492	0.029	29.909
2250901	2255475	0.493	0.043	29.952
2255476	2260050	0.494	0.026	29.978
2260051	2264625	0.495	-0.031	29.947
2264626	2269200	0.496	-0.001	29.946
2269201	2273775	0.497	0.022	29.968
2273776	2278350	0.498	0.018	29.987
2278351	2282925	0.499	0.027	30.014
2282926	2287500	0.5	0.029	30.043
2287501	2292075	0.501	0.015	30.057
2292076	2296650	0.502	-0.077	29.98
2296651	2301225	0.503	-0.013	29.967
2301226	2305800	0.504	-0.032	29.935
2305801	2310375	0.505	-0.02	29.915
2310376	2314950	0.506	-0.027	29.888
2314951	2319525	0.507	-0.079	29.809
2319526	2324100	0.508	-0.018	29.792
2324101	2328675	0.509	-0.038	29.753
2328676	2333250	0.51	-0.067	29.686
2333251	2337825	0.511	-0.051	29.635
2337826	2342400	0.512	-0.019	29.616
2342401	2346975	0.513	-0.032	29.584
2346976	2351550	0.514	-0.029	29.555
2351551	2356125	0.515	-0.042	29.513
2356126	2360700	0.516	-0.054	29.459
2360701	2365275	0.517	-0.023	29.436
2365276	2369850	0.518	-0.082	29.354
2369851	2374425	0.519	-0.074	29.281
2374426	2379000	0.52	-0.041	29.24
2379001	2383575	0.521	-0.027	29.213
2383576	2388150	0.522	-0.065	29.147
2388151	2392725	0.523	-0.067	29.081
2392726	2397300	0.524	-0.065	29.015
2397301	2401875	0.525	-0.049	28.967
2401876	2406450	0.526	-0.064	28.902
2406451	2411025	0.527	-0.037	28.865
2411026	2415600	0.528	-0.051	28.814
2415601	2420175	0.529	-0.044	28.77
2420176	2424750	0.53	-0.092	28.678
2424751	2429325	0.531	-0.088	28.589
2429326	2433900	0.532	-0.047	28.542
2433901	2438475	0.533	-0.049	28.494
2438476	2443050	0.534	-0.076	28.418
2443051	2447625	0.535	-0.022	28.395
2447626	2452200	0.536	-0.082	28.313
2452201	2456775	0.537	-0.09	28.223
2456776	2461350	0.538	-0.063	28.16
2461351	2465925	0.539	-0.032	28.128
2465926	2470500	0.54	-0.062	28.067
2470501	2475075	0.541	-0.048	28.019
2475076	2479650	0.542	-0.068	27.951
2479651	2484225	0.543	-0.056	27.895
2484226	2488800	0.544	-0.029	27.865
2488801	2493375	0.545	-0.059	27.807
2493376	2497950	0.546	-0.051	27.756
2497951	2502525	0.547	-0.072	27.683
2502526	2507100	0.548	-0.055	27.628
2507101	2511675	0.549	-0.065	27.563
2511676	2516250	0.55	0.026	27.589
2516251	2520825	0.551	-0.026	27.563
2520826	2525400	0.552	-0.087	27.477
2525401	2529975	0.553	-0.056	27.42
2529976	2534550	0.554	-0.05	27.371
2534551	2539125	0.555	-0.058	27.313
2539126	2543700	0.556	-0.071	27.242
2543701	2548275	0.557	-0.09	27.153
2548276	2552850	0.558	-0.02	27.132
2552851	2557425	0.559	-0.063	27.069
2557426	2562000	0.56	-0.035	27.034
2562001	2566575	0.561	-0.04	26.994
2566576	2571150	0.562	-0.078	26.916
2571151	2575725	0.563	-0.063	26.853
2575726	2580300	0.564	-0.026	26.827
2580301	2584875	0.565	-0.033	26.793
2584876	2589450	0.566	-0.081	26.712
2589451	2594025	0.567	-0.046	26.666
2594026	2598600	0.568	-0.075	26.591
2598601	2603175	0.569	-0.104	26.487
2603176	2607750	0.57	-0.045	26.442
2607751	2612325	0.571	-0.029	26.413
2612326	2616900	0.572	-0.113	26.3
2616901	2621475	0.573	-0.059	26.242
2621476	2626050	0.574	-0.057	26.185
2626051	2630625	0.575	-0.047	26.137
2630626	2635200	0.576	0.016	26.153
2635201	2639775	0.577	-0.08	26.074
2639776	2644350	0.578	-0.081	25.993
2644351	2648925	0.579	-0.094	25.899
2648926	2653500	0.58	-0.102	25.797
2653501	2658075	0.581	-0.071	25.726
2658076	2662650	0.582	-0.022	25.704
2662651	2667225	0.583	0.005	25.709
2667226	2671800	0.584	-0.045	25.664
2671801	2676375	0.585	-0.046	25.618
2676376	2680950	0.586	-0.058	25.561
2680951	2685525	0.587	-0.035	25.525
2685526	2690100	0.588	-0.082	25.443
2690101	2694675	0.589	-0.078	25.366
2694676	2699250	0.59	-0.098	25.268
2699251	2703825	0.591	-0.05	25.218
2703826	2708400	0.592	-0.061	25.156
2708401	2712975	0.593	-0.01	25.147
2712976	2717550	0.594	-0.092	25.055
2717551	2722125	0.595	-0.089	24.966
2722126	2726700	0.596	-0.079	24.887
2726701	2731275	0.597	-0.095	24.792
2731276	2735850	0.598	-0.012	24.78
2735851	2740425	0.599	-0.101	24.679
2740426	2745000	0.6	-0.073	24.606
2745001	2749575	0.601	-0.054	24.552
2749576	2754150	0.602	-0.107	24.445
2754151	2758725	0.603	-0.091	24.354
2758726	2763300	0.604	-0.045	24.309
2763301	2767875	0.605	-0.03	24.279
2767876	2772450	0.606	-0.036	24.243
2772451	2777025	0.607	-0.069	24.174
2777026	2781600	0.608	-0.008	24.166
2781601	2786175	0.609	-0.042	24.124
2786176	2790750	0.61	-0.058	24.066
2790751	2795325	0.611	-0.068	23.998
2795326	2799900	0.612	-0.081	23.917
2799901	2804475	0.613	-0.055	23.862
2804476	2809050	0.614	-0.064	23.798
2809051	2813625	0.615	-0.109	23.688
2813626	2818200	0.616	-0.035	23.653
2818201	2822775	0.617	-0.041	23.612
2822776	2827350	0.618	-0.089	23.523
2827351	2831925	0.619	-0.052	23.471
2831926	2836500	0.62	0.006	23.477
2836501	2841075	0.621	-0.086	23.391
2841076	2845650	0.622	-0.025	23.366
2845651	2850225	0.623	-0.041	23.325
2850226	2854800	0.624	-0.018	23.306
2854801	2859375	0.625	-0.112	23.194
2859376	2863950	0.626	-0.042	23.152
2863951	2868525	0.627	-0.094	23.058
2868526	2873100	0.628	-0.073	22.985
2873101	2877675	0.629	-0.055	22.931
2877676	2882250	0.63	-0.043	22.888
2882251	2886825	0.631	-0.07	22.818
2886826	2891400	0.632	-0.043	22.775
2891401	2895975	0.633	-0.021	22.754
2895976	2900550	0.634	-0.036	22.718
2900551	2905125	0.635	-0.043	22.675
2905126	2909700	0.636	-0.05	22.624
2909701	2914275	0.637	-0.108	22.516
2914276	2918850	0.638	-0.061	22.455
2918851	2923425	0.639	-0.081	22.375
2923426	2928000	0.64	-0.038	22.337
2928001	2932575	0.641	-0.057	22.28
2932576	2937150	0.642	-0.049	22.232
2937151	2941725	0.643	-0.061	22.171
2941726	2946300	0.644	-0.049	22.122
2946301	2950875	0.645	-0.071	22.051
2950876	2955450	0.646	-0.076	21.974
2955451	2960025	0.647	-0.034	21.941
2960026	2964600	0.648	-0.023	21.917
2964601	2969175	0.649	-0.06	21.857
2969176	2973750	0.65	-0.089	21.769
2973751	2978325	0.651	-0.078	21.691
2978326	2982900	0.652	-0.142	21.548
2982901	2987475	0.653	-0.104	21.444
2987476	2992050	0.654	-0.081	21.364
2992051	2996625	0.655	-0.134	21.229
2996626	3001200	0.656	-0.054	21.175
3001201	3005775	0.657	0.012	21.187
3005776	3010350	0.658	-0.079	21.108
3010351	3014925	0.659	-0.1	21.008
3014926	3019500	0.66	-0.104	20.904
3019501	3024075	0.661	-0.06	20.844
3024076	3028650	0.662	-0.101	20.743
3028651	3033225	0.663	-0.078	20.665
3033226	3037800	0.664	-0.078	20.587
3037801	3042375	0.665	-0.075	20.513
3042376	3046950	0.666	-0.1	20.413
3046951	3051525	0.667	-0.048	20.365
3051526	3056100	0.668	-0.084	20.281
3056101	3060675	0.669	-0.08	20.201
3060676	3065250	0.67	-0.101	20.1
3065251	3069825	0.671	-0.013	20.087
3069826	3074400	0.672	-0.038	20.049
3074401	3078975	0.673	-0.038	20.012
3078976	3083550	0.674	-0.025	19.986
3083551	3088125	0.675	-0.008	19.978
3088126	3092700	0.676	-0.043	19.936
3092701	3097275	0.677	-0.048	19.888
3097276	3101850	0.678	-0.102	19.786
3101851	3106425	0.679	-0.077	19.709
3106426	3111000	0.68	-0.153	19.556
3111001	3115575	0.681	-0.07	19.486
3115576	3120150	0.682	-0.124	19.362
3120151	3124725	0.683	-0.061	19.3
3124726	3129300	0.684	-0.039	19.261
3129301	3133875	0.685	-0.078	19.184
3133876	3138450	0.686	-0.082	19.102
3138451	3143025	0.687	-0.091	19.011
3143026	3147600	0.688	-0.044	18.968
3147601	3152175	0.689	-0.045	18.922
3152176	3156750	0.69	-0.027	18.895
3156751	3161325	0.691	-0.072	18.823
3161326	3165900	0.692	-0.102	18.721
3165901	3170475	0.693	-0.055	18.666
3170476	3175050	0.694	-0.081	18.585
3175051	3179625	0.695	-0.047	18.537
3179626	3184200	0.696	-0.006	18.531
3184201	3188775	0.697	0.074	18.605
3188776	3193350	0.698	0.035	18.64
3193351	3197925	0.699	-0.061	18.58
3197926	3202500	0.7	-0.077	18.502
3202501	3207075	0.701	-0.03	18.472
3207076	3211650	0.702	-0.019	18.454
3211651	3216225	0.703	-0.064	18.39
3216226	3220800	0.704	-0.082	18.308
3220801	3225375	0.705	-0.059	18.249
3225376	3229950	0.706	-0.003	18.246
3229951	3234525	0.707	-0.088	18.157
3234526	3239100	0.708	-0.087	18.07
3239101	3243675	0.709	-0.056	18.014
3243676	3248250	0.71	-0.078	17.936
3248251	3252825	0.711	-0.066	17.87
3252826	3257400	0.712	0.034	17.904
3257401	3261975	0.713	-0.097	17.807
3261976	3266550	0.714	-0.072	17.735
3266551	3271125	0.715	-0.063	17.671
3271126	3275700	0.716	-0.067	17.604
3275701	3280275	0.717	-0.034	17.57
3280276	3284850	0.718	-0.165	17.405
3284851	3289425	0.719	-0.058	17.347
3289426	3294000	0.72	-0.036	17.312
3294001	3298575	0.721	-0.04	17.272
3298576	3303150	0.722	-0.054	17.218
3303151	3307725	0.723	-0.031	17.187
3307726	3312300	0.724	-0.039	17.148
3312301	3316875	0.725	-0.017	17.13
3316876	3321450	0.726	-0.029	17.101
3321451	3326025	0.727	-0.085	17.017
3326026	3330600	0.728	-0.083	16.934
3330601	3335175	0.729	-0.068	16.866
3335176	3339750	0.73	-0.044	16.822
3339751	3344325	0.731	-0.074	16.748
3344326	3348900	0.732	-0.075	16.673
3348901	3353475	0.733	-0.054	16.619
3353476	3358050	0.734	-0.145	16.474
3358051	3362625	0.735	-0.128	16.346
3362626	3367200	0.736	-0.059	16.287
3367201	3371775	0.737	-0.097	16.19
3371776	3376350	0.738	-0.066	16.124
3376351	3380925	0.739	-0.029	16.095
3380926	3385500	0.74	-0.011	16.084
3385501	3390075	0.741	-0.023	16.061
3390076	3394650	0.742	-0.052	16.009
3394651	3399225	0.743	-0.086	15.923
3399226	3403800	0.744	-0.04	15.883
3403801	3408375	0.745	-0.051	15.832
3408376	3412950	0.746	-0.049	15.783
3412951	3417525	0.747	-0.046	15.737
3417526	3422100	0.748	-0.07	15.668
3422101	3426675	0.749	-0.049	15.618
3426676	3431250	0.75	-0.007	15.611
3431251	3435825	0.751	-0.079	15.532
3435826	3440400	0.752	-0.081	15.451
3440401	3444975	0.753	-0.063	15.387
3444976	3449550	0.754	-0.081	15.306
3449551	3454125	0.755	-0.098	15.208
3454126	3458700	0.756	-0.074	15.134
3458701	3463275	0.757	-0.067	15.067
3463276	3467850	0.758	-0.051	15.016
3467851	3472425	0.759	-0.031	14.985
3472426	3477000	0.76	-0.038	14.947
3477001	3481575	0.761	-0.09	14.857
3481576	3486150	0.762	-0.091	14.766
3486151	3490725	0.763	-0.08	14.686
3490726	3495300	0.764	-0.025	14.661
3495301	3499875	0.765	-0.064	14.597
3499876	3504450	0.766	-0.069	14.528
3504451	3509025	0.767	-0.073	14.455
3509026	3513600	0.768	-0.07	14.385
3513601	3518175	0.769	-0.016	14.369
3518176	3522750	0.77	-0.069	14.3
3522751	3527325	0.771	-0.062	14.239
3527326	3531900	0.772	-0.062	14.176
3531901	3536475	0.773	-0.078	14.098
3536476	3541050	0.774	-0.078	14.021
3541051	3545625	0.775	-0.023	13.998
3545626	3550200	0.776	-0.026	13.972
3550201	3554775	0.777	-0.075	13.897
3554776	3559350	0.778	-0.044	13.853
3559351	3563925	0.779	-0.09	13.763
3563926	3568500	0.78	-0.053	13.71
3568501	3573075	0.781	-0.062	13.647
3573076	3577650	0.782	-0.014	13.634
3577651	3582225	0.783	-0.023	13.611
3582226	3586800	0.784	-0.009	13.602
3586801	3591375	0.785	0.03	13.631
3591376	3595950	0.786	-0.088	13.543
3595951	3600525	0.787	-0.053	13.49
3600526	3605100	0.788	-0.029	13.461
3605101	3609675	0.789	-0.067	13.394
3609676	3614250	0.79	0	13.394
3614251	3618825	0.791	-0.066	13.328
3618826	3623400	0.792	-0.093	13.235
3623401	3627975	0.793	-0.072	13.163
3627976	3632550	0.794	-0.16	13.004
3632551	3637125	0.795	-0.024	12.979
3637126	3641700	0.796	-0.025	12.954
3641701	3646275	0.797	-0.04	12.914
3646276	3650850	0.798	-0.07	12.845
3650851	3655425	0.799	-0.046	12.798
3655426	3660000	0.8	-0.04	12.758
3660001	3664575	0.801	-0.065	12.694
3664576	3669150	0.802	-0.04	12.654
3669151	3673725	0.803	-0.082	12.571
3673726	3678300	0.804	-0.057	12.515
3678301	3682875	0.805	-0.086	12.429
3682876	3687450	0.806	-0.064	12.365
3687451	3692025	0.807	-0.072	12.293
3692026	3696600	0.808	-0.086	12.208
3696601	3701175	0.809	-0.071	12.137
3701176	3705750	0.81	-0.067	12.069
3705751	3710325	0.811	-0.007	12.062
3710326	3714900	0.812	-0.003	12.058
3714901	3719475	0.813	-0.001	12.057
3719476	3724050	0.814	-0.087	11.97
3724051	3728625	0.815	0.041	12.011
3728626	3733200	0.816	-0.004	12.007
3733201	3737775	0.817	-0.039	11.968
3737776	3742350	0.818	-0.052	11.916
3742351	3746925	0.819	-0.056	11.86
3746926	3751500	0.82	-0.067	11.793
3751501	3756075	0.821	-0.084	11.709
3756076	3760650	0.822	-0.058	11.651
3760651	3765225	0.823	-0.122	11.529
3765226	3769800	0.824	-0.055	11.474
3769801	3774375	0.825	-0.051	11.423
3774376	3778950	0.826	-0.07	11.353
3778951	3783525	0.827	0.023	11.376
3783526	3788100	0.828	-0.081	11.295
3788101	3792675	0.829	-0.032	11.262
3792676	3797250	0.83	-0.037	11.225
3797251	3801825	0.831	-0.048	11.177
3801826	3806400	0.832	-0.032	11.145
3806401	3810975	0.833	-0.053	11.091
3810976	3815550	0.834	-0.064	11.028
3815551	3820125	0.835	-0.051	10.977
3820126	3824700	0.836	-0.078	10.899
3824701	3829275	0.837	-0.077	10.822
3829276	3833850	0.838	-0.088	10.733
3833851	3838425	0.839	-0.064	10.67
3838426	3843000	0.84	-0.024	10.646
3843001	3847575	0.841	0	10.646
3847576	3852150	0.842	-0.094	10.551
3852151	3856725	0.843	-0.031	10.521
3856726	3861300	0.844	-0.031	10.49
3861301	3865875	0.845	-0.084	10.406
3865876	3870450	0.846	-0.085	10.321
3870451	3875025	0.847	-0.107	10.214
3875026	3879600	0.848	-0.067	10.147
3879601	3884175	0.849	-0.087	10.06
3884176	3888750	0.85	-0.087	9.973
3888751	3893325	0.851	-0.022	9.951
3893326	3897900	0.852	-0.037	9.915
3897901	3902475	0.853	-0.038	9.876
3902476	3907050	0.854	-0.021	9.855
3907051	3911625	0.855	-0.068	9.787
3911626	3916200	0.856	-0.057	9.73
3916201	3920775	0.857	-0.074	9.656
3920776	3925350	0.858	-0.076	9.58
3925351	3929925	0.859	-0.067	9.513
3929926	3934500	0.86	-0.006	9.507
3934501	3939075	0.861	-0.048	9.459
3939076	3943650	0.862	-0.085	9.374
3943651	3948225	0.863	-0.042	9.332
3948226	3952800	0.864	-0.043	9.289
3952801	3957375	0.865	-0.081	9.209
3957376	3961950	0.866	-0.007	9.202
3961951	3966525	0.867	-0.026	9.176
3966526	3971100	0.868	0.006	9.182
3971101	3975675	0.869	-0.035	9.147
3975676	3980250	0.87	-0.084	9.063
3980251	3984825	0.871	-0.116	8.947
3984826	3989400	0.872	-0.037	8.91
3989401	3993975	0.873	-0.046	8.863
3993976	3998550	0.874	-0.075	8.788
3998551	4003125	0.875	-0.056	8.732
4003126	4007700	0.876	-0.077	8.654
4007701	4012275	0.877	-0.098	8.556
4012276	4016850	0.878	-0.07	8.486
4016851	4021425	0.879	-0.089	8.397
4021426	4026000	0.88	0.005	8.402
4026001	4030575	0.881	-0.023	8.379
4030576	4035150	0.882	-0.05	8.33
4035151	4039725	0.883	-0.043	8.287
4039726	4044300	0.884	-0.095	8.192
4044301	4048875	0.885	-0.035	8.158
4048876	4053450	0.886	-0.004	8.154
4053451	4058025	0.887	-0.058	8.096
4058026	4062600	0.888	-0.043	8.053
4062601	4067175	0.889	-0.092	7.961
4067176	4071750	0.89	-0.13	7.831
4071751	4076325	0.891	-0.119	7.712
4076326	4080900	0.892	0.019	7.731
4080901	4085475	0.893	0.015	7.746
4085476	4090050	0.894	-0.02	7.726
4090051	4094625	0.895	-0.099	7.627
4094626	4099200	0.896	-0.053	7.574
4099201	4103775	0.897	-0.066	7.508
4103776	4108350	0.898	-0.023	7.485
4108351	4112925	0.899	-0.041	7.444
4112926	4117500	0.9	-0.066	7.378
4117501	4122075	0.901	-0.071	7.307
4122076	4126650	0.902	-0.075	7.232
4126651	4131225	0.903	-0.037	7.196
4131226	4135800	0.904	-0.035	7.161
4135801	4140375	0.905	-0.043	7.118
4140376	4144950	0.906	-0.054	7.064
4144951	4149525	0.907	-0.025	7.04
4149526	4154100	0.908	0.057	7.096
4154101	4158675	0.909	-0.084	7.012
4158676	4163250	0.91	-0.05	6.962
4163251	4167825	0.911	-0.064	6.898
4167826	4172400	0.912	-0.057	6.842
4172401	4176975	0.913	-0.017	6.825
4176976	4181550	0.914	-0.079	6.746
4181551	4186125	0.915	-0.085	6.661
4186126	4190700	0.916	-0.032	6.629
4190701	4195275	0.917	-0.041	6.588
4195276	4199850	0.918	-0.072	6.516
4199851	4204425	0.919	-0.075	6.441
4204426	4209000	0.92	-0.048	6.393
4209001	4213575	0.921	-0.051	6.342
4213576	4218150	0.922	-0.035	6.308
4218151	4222725	0.923	-0.069	6.239
4222726	4227300	0.924	-0.063	6.175
4227301	4231875	0.925	-0.151	6.024
4231876	4236450	0.926	-0.053	5.971
4236451	4241025	0.927	0.012	5.983
4241026	4245600	0.928	0.02	6.003
4245601	4250175	0.929	-0.046	5.957
4250176	4254750	0.93	-0.072	5.886
4254751	4259325	0.931	-0.062	5.824
4259326	4263900	0.932	-0.079	5.745
4263901	4268475	0.933	-0.067	5.679
4268476	4273050	0.934	0.006	5.685
4273051	4277625	0.935	-0.051	5.634
4277626	4282200	0.936	-0.053	5.581
4282201	4286775	0.937	-0.084	5.497
4286776	4291350	0.938	-0.079	5.418
4291351	4295925	0.939	-0.093	5.325
4295926	4300500	0.94	-0.026	5.299
4300501	4305075	0.941	-0.118	5.182
4305076	4309650	0.942	-0.066	5.115
4309651	4314225	0.943	-0.056	5.059
4314226	4318800	0.944	-0.083	4.976
4318801	4323375	0.945	-0.007	4.97
4323376	4327950	0.946	-0.092	4.877
4327951	4332525	0.947	-0.024	4.853
4332526	4337100	0.948	-0.033	4.82
4337101	4341675	0.949	-0.012	4.809
4341676	4346250	0.95	-0.055	4.754
4346251	4350825	0.951	-0.034	4.72
4350826	4355400	0.952	0.088	4.808
4355401	4359975	0.953	0.045	4.853
4359976	4364550	0.954	-0.056	4.797
4364551	4369125	0.955	-0.044	4.753
4369126	4373700	0.956	-0.037	4.716
4373701	4378275	0.957	-0.072	4.644
4378276	4382850	0.958	-0.038	4.606
4382851	4387425	0.959	-0.063	4.543
4387426	4392000	0.96	-0.019	4.524
4392001	4396575	0.961	-0.09	4.434
4396576	4401150	0.962	-0.085	4.349
4401151	4405725	0.963	-0.052	4.298
4405726	4410300	0.964	-0.006	4.292
4410301	4414875	0.965	-0.042	4.25
4414876	4419450	0.966	-0.061	4.189
4419451	4424025	0.967	-0.148	4.04
4424026	4428600	0.968	-0.034	4.007
4428601	4433175	0.969	-0.071	3.936
4433176	4437750	0.97	-0.059	3.877
4437751	4442325	0.971	-0.028	3.849
4442326	4446900	0.972	-0.09	3.759
4446901	4451475	0.973	-0.097	3.662
4451476	4456050	0.974	-0.06	3.602
4456051	4460625	0.975	-0.087	3.515
4460626	4465200	0.976	-0.043	3.472
4465201	4469775	0.977	-0.076	3.396
4469776	4474350	0.978	-0.051	3.345
4474351	4478925	0.979	-0.024	3.321
4478926	4483500	0.98	-0.016	3.306
4483501	4488075	0.981	-0.05	3.255
4488076	4492650	0.982	-0.085	3.171
4492651	4497225	0.983	-0.03	3.141
4497226	4501800	0.984	-0.078	3.063
4501801	4506375	0.985	-0.091	2.973
4506376	4510950	0.986	-0.045	2.928
4510951	4515525	0.987	-0.087	2.841
4515526	4520100	0.988	-0.07	2.772
4520101	4524675	0.989	-0.078	2.694
4524676	4529250	0.99	-0.093	2.601
4529251	4533825	0.991	-0.088	2.512
4533826	4538400	0.992	-0.028	2.484
4538401	4542975	0.993	-0.08	2.404
4542976	4547550	0.994	-0.138	2.266
4547551	4552125	0.995	-0.095	2.17
4552126	4556700	0.996	-0.051	2.119
4556701	4561275	0.997	-0.107	2.012
4561276	4565850	0.998	-0.079	1.933
4565851	4570425	0.999	-0.046	1.887
4570426	4575397	1	0.034	1.921

## Sheet: S9
Table S9. The genes in inversion regions of S. putrefaciens CN-32 genome
Start	End	Strand	Description
175384	176913	-	ID=cds-WP_011918346.1;Parent=gene-SPUTCN32_RS00770;Dbxref=Genbank:WP_011918346.1;Name=WP_011918346.1;gbkey=CDS;inference=COORDINATES: similar to AA sequence:RefSeq:NP_720470.2;locus_tag=SPUTCN32_RS00770;product=efflux RND transporter periplasmic adaptor subunit;protein_id=WP_011918346.1;transl_table=11
176935	177195	-	ID=cds-WP_011918347.1;Parent=gene-SPUTCN32_RS00775;Dbxref=Genbank:WP_011918347.1;Name=WP_011918347.1;gbkey=CDS;inference=COORDINATES: similar to AA sequence:RefSeq:NP_720471.1;locus_tag=SPUTCN32_RS00775;product=hypothetical protein;protein_id=WP_011918347.1;transl_table=11
177414	177911	-	ID=cds-WP_011918348.1;Parent=gene-SPUTCN32_RS00780;Dbxref=Genbank:WP_011918348.1;Name=WP_011918348.1;gbkey=CDS;inference=COORDINATES: similar to AA sequence:RefSeq:NP_720472.1;locus_tag=SPUTCN32_RS00780;product=hypothetical protein;protein_id=WP_011918348.1;transl_table=11
178013	178408	-	ID=cds-SPUTCN32_RS00785;Parent=gene-SPUTCN32_RS00785;Note=incomplete%3B partial in the middle of a contig%3B missing C-terminus;gbkey=CDS;inference=COORDINATES: similar to AA sequence:RefSeq:WP_017421384.1;locus_tag=SPUTCN32_RS00785;partial=true;product=integrase;pseudo=true;start_range=.,178013;transl_table=11
178519	179184	+	ID=cds-SPUTCN32_RS00790;Parent=gene-SPUTCN32_RS00790;Note=incomplete%3B partial in the middle of a contig%3B missing C-terminus;end_range=179184,.;gbkey=CDS;inference=COORDINATES: similar to AA sequence:RefSeq:WP_016794251.1;locus_tag=SPUTCN32_RS00790;partial=true;product=SAM-dependent DNA methyltransferase;pseudo=true;transl_table=11
179220	180854	-	ID=cds-WP_011918351.1;Parent=gene-SPUTCN32_RS00795;Dbxref=Genbank:WP_011918351.1;Name=WP_011918351.1;gbkey=CDS;inference=COORDINATES: protein motif:HMM:PF02463.17;locus_tag=SPUTCN32_RS00795;product=ATP-binding protein;protein_id=WP_011918351.1;transl_table=11
180847	181659	-	ID=cds-WP_011918352.1;Parent=gene-SPUTCN32_RS00800;Dbxref=Genbank:WP_011918352.1;Name=WP_011918352.1;gbkey=CDS;inference=COORDINATES: similar to AA sequence:RefSeq:WP_002960763.1;locus_tag=SPUTCN32_RS00800;product=M48 family metallopeptidase;protein_id=WP_011918352.1;transl_table=11
181665	184955	-	ID=cds-WP_011918353.1;Parent=gene-SPUTCN32_RS00805;Dbxref=Genbank:WP_011918353.1;Name=WP_011918353.1;gbkey=CDS;inference=COORDINATES: similar to AA sequence:RefSeq:WP_017449159.1;locus_tag=SPUTCN32_RS00805;product=type I restriction endonuclease subunit R;protein_id=WP_011918353.1;transl_table=11
184966	186303	-	ID=cds-WP_011918354.1;Parent=gene-SPUTCN32_RS00810;Dbxref=Genbank:WP_011918354.1;Name=WP_011918354.1;gbkey=CDS;inference=COORDINATES: similar to AA sequence:RefSeq:WP_002963166.1;locus_tag=SPUTCN32_RS00810;product=ATPase AAA;protein_id=WP_011918354.1;transl_table=11
186313	187701	-	ID=cds-WP_011918355.1;Parent=gene-SPUTCN32_RS00815;Dbxref=Genbank:WP_011918355.1;Name=WP_011918355.1;gbkey=CDS;inference=COORDINATES: similar to AA sequence:RefSeq:WP_005475722.1;locus_tag=SPUTCN32_RS00815;product=deoxyguanosinetriphosphate triphosphohydrolase family protein;protein_id=WP_011918355.1;transl_table=11
187701	188900	-	ID=cds-WP_011918356.1;Parent=gene-SPUTCN32_RS20855;Dbxref=Genbank:WP_011918356.1;Name=WP_011918356.1;gbkey=CDS;inference=COORDINATES: similar to AA sequence:RefSeq:WP_001741681.1;locus_tag=SPUTCN32_RS20855;product=restriction endonuclease subunit S;protein_id=WP_011918356.1;transl_table=11
188890	190410	-	ID=cds-WP_011918357.1;Parent=gene-SPUTCN32_RS00825;Dbxref=Genbank:WP_011918357.1;Name=WP_011918357.1;gbkey=CDS;inference=COORDINATES: similar to AA sequence:RefSeq:WP_019823948.1;locus_tag=SPUTCN32_RS00825;product=type I restriction-modification system subunit M;protein_id=WP_011918357.1;transl_table=11
190451	191065	-	ID=cds-WP_011918358.1;Parent=gene-SPUTCN32_RS00830;Dbxref=Genbank:WP_011918358.1;Name=WP_011918358.1;gbkey=CDS;inference=COORDINATES: similar to AA sequence:RefSeq:WP_016211322.1;locus_tag=SPUTCN32_RS00830;product=restriction endonuclease subunit S;protein_id=WP_011918358.1;transl_table=11
191300	191968	+	ID=cds-WP_011918359.1;Parent=gene-SPUTCN32_RS00835;Dbxref=Genbank:WP_011918359.1;Name=WP_011918359.1;gbkey=CDS;inference=COORDINATES: ab initio prediction:GeneMarkS-2+;locus_tag=SPUTCN32_RS00835;product=hypothetical protein;protein_id=WP_011918359.1;transl_table=11
192103	192444	-	ID=cds-WP_011918360.1;Parent=gene-SPUTCN32_RS00840;Dbxref=Genbank:WP_011918360.1;Name=WP_011918360.1;gbkey=CDS;inference=COORDINATES: similar to AA sequence:RefSeq:WP_011790476.1;locus_tag=SPUTCN32_RS00840;product=hypothetical protein;protein_id=WP_011918360.1;transl_table=11
192454	193425	-	ID=cds-WP_011790475.1;Parent=gene-SPUTCN32_RS00845;Dbxref=Genbank:WP_011790475.1;Name=WP_011790475.1;gbkey=CDS;inference=COORDINATES: similar to AA sequence:RefSeq:WP_011790475.1;locus_tag=SPUTCN32_RS00845;product=AAA family ATPase;protein_id=WP_011790475.1;transl_table=11
193415	195076	-	ID=cds-WP_011790474.1;Parent=gene-SPUTCN32_RS00850;Dbxref=Genbank:WP_011790474.1;Name=WP_011790474.1;gbkey=CDS;inference=COORDINATES: similar to AA sequence:RefSeq:WP_011790474.1;locus_tag=SPUTCN32_RS00850;product=IS481 family transposase;protein_id=WP_011790474.1;transl_table=11
195081	195671	-	ID=cds-WP_011790473.1;Parent=gene-SPUTCN32_RS00855;Dbxref=Genbank:WP_011790473.1;Name=WP_011790473.1;gbkey=CDS;inference=COORDINATES: similar to AA sequence:RefSeq:WP_014611560.1;locus_tag=SPUTCN32_RS00855;product=recombinase family protein;protein_id=WP_011790473.1;transl_table=11
195909	197561	-	ID=cds-WP_011790472.1;Parent=gene-SPUTCN32_RS00860;Dbxref=Genbank:WP_011790472.1;Name=WP_011790472.1;gbkey=CDS;inference=COORDINATES: similar to AA sequence:RefSeq:WP_011790472.1;locus_tag=SPUTCN32_RS00860;product=mercury(II) reductase;protein_id=WP_011790472.1;transl_table=11
197674	197952	-	ID=cds-WP_081429767.1;Parent=gene-SPUTCN32_RS00865;Dbxref=Genbank:WP_081429767.1;Name=WP_081429767.1;gbkey=CDS;gene=merP;inference=COORDINATES: similar to AA sequence:RefSeq:WP_007642844.1;locus_tag=SPUTCN32_RS00865;product=mercury resistance system periplasmic binding protein MerP;protein_id=WP_081429767.1;transl_table=11
198002	198349	-	ID=cds-WP_011790470.1;Parent=gene-SPUTCN32_RS00870;Dbxref=Genbank:WP_011790470.1;Name=WP_011790470.1;gbkey=CDS;inference=COORDINATES: similar to AA sequence:RefSeq:WP_008301683.1;locus_tag=SPUTCN32_RS00870;product=mercury transporter;protein_id=WP_011790470.1;transl_table=11
198429	198833	-	ID=cds-WP_011790469.1;Parent=gene-SPUTCN32_RS00875;Dbxref=Genbank:WP_011790469.1;Name=WP_011790469.1;gbkey=CDS;gene=merR;inference=COORDINATES: similar to AA sequence:RefSeq:WP_011790469.1;locus_tag=SPUTCN32_RS00875;product=Hg(II)-responsive transcriptional regulator;protein_id=WP_011790469.1;transl_table=11
199193	199786	-	ID=cds-SPUTCN32_RS00880;Parent=gene-SPUTCN32_RS00880;Note=incomplete%3B partial in the middle of a contig%3B missing C-terminus;gbkey=CDS;inference=COORDINATES: similar to AA sequence:RefSeq:NP_720351.1;locus_tag=SPUTCN32_RS00880;partial=true;product=DNA polymerase V subunit UmuC;pseudo=true;start_range=.,199193;transl_table=11
200743	200983	-	ID=cds-WP_086023727.1;Parent=gene-SPUTCN32_RS00885;Dbxref=Genbank:WP_086023727.1;Name=WP_086023727.1;Note=programmed frameshift;exception=ribosomal slippage;gbkey=CDS;inference=COORDINATES: similar to AA sequence:RefSeq:WP_076612026.1;locus_tag=SPUTCN32_RS00885;product=IS3-like element ISSpu1 family transposase;protein_id=WP_086023727.1;transl_table=11
199833	200743	-	ID=cds-WP_086023727.1;Parent=gene-SPUTCN32_RS00885;Dbxref=Genbank:WP_086023727.1;Name=WP_086023727.1;Note=programmed frameshift;exception=ribosomal slippage;gbkey=CDS;inference=COORDINATES: similar to AA sequence:RefSeq:WP_076612026.1;locus_tag=SPUTCN32_RS00885;product=IS3-like element ISSpu1 family transposase;protein_id=WP_086023727.1;transl_table=11
201013	201438	-	ID=cds-WP_011918364.1;Parent=gene-SPUTCN32_RS00895;Dbxref=Genbank:WP_011918364.1;Name=WP_011918364.1;gbkey=CDS;gene=umuD;inference=COORDINATES: similar to AA sequence:RefSeq:WP_014609907.1;locus_tag=SPUTCN32_RS00895;product=translesion error-prone DNA polymerase V autoproteolytic subunit;protein_id=WP_011918364.1;transl_table=11
201597	201944	-	ID=cds-WP_011918365.1;Parent=gene-SPUTCN32_RS00900;Dbxref=Genbank:WP_011918365.1;Name=WP_011918365.1;gbkey=CDS;inference=COORDINATES: similar to AA sequence:RefSeq:WP_011846740.1;locus_tag=SPUTCN32_RS00900;product=type II toxin-antitoxin system RelE/ParE family toxin;protein_id=WP_011918365.1;transl_table=11
201946	202203	-	ID=cds-WP_011918366.1;Parent=gene-SPUTCN32_RS00905;Dbxref=Genbank:WP_011918366.1;Name=WP_011918366.1;gbkey=CDS;inference=COORDINATES: similar to AA sequence:RefSeq:WP_011846739.1;locus_tag=SPUTCN32_RS00905;product=type II toxin-antitoxin system Phd/YefM family antitoxin;protein_id=WP_011918366.1;transl_table=11
202826	203458	-	ID=cds-WP_011918367.1;Parent=gene-SPUTCN32_RS00910;Dbxref=Genbank:WP_011918367.1;Name=WP_011918367.1;gbkey=CDS;inference=COORDINATES: similar to AA sequence:RefSeq:WP_011918367.1;locus_tag=SPUTCN32_RS00910;product=site-specific integrase;protein_id=WP_011918367.1;transl_table=11
203703	204530	-	ID=cds-WP_011918368.1;Parent=gene-SPUTCN32_RS00915;Dbxref=Genbank:WP_011918368.1;Name=WP_011918368.1;gbkey=CDS;inference=COORDINATES: similar to AA sequence:RefSeq:WP_012155113.1;locus_tag=SPUTCN32_RS00915;product=hypothetical protein;protein_id=WP_011918368.1;transl_table=11
204634	205059	-	ID=cds-WP_011918369.1;Parent=gene-SPUTCN32_RS00920;Dbxref=Genbank:WP_011918369.1;Name=WP_011918369.1;gbkey=CDS;inference=COORDINATES: ab initio prediction:GeneMarkS-2+;locus_tag=SPUTCN32_RS00920;product=hypothetical protein;protein_id=WP_011918369.1;transl_table=11
205056	205241	-	ID=cds-WP_081429816.1;Parent=gene-SPUTCN32_RS20860;Dbxref=Genbank:WP_081429816.1;Name=WP_081429816.1;gbkey=CDS;inference=COORDINATES: similar to AA sequence:RefSeq:WP_006085445.1;locus_tag=SPUTCN32_RS20860;product=hypothetical protein;protein_id=WP_081429816.1;transl_table=11
205738	206073	+	ID=cds-WP_011918370.1;Parent=gene-SPUTCN32_RS00925;Dbxref=Genbank:WP_011918370.1;Name=WP_011918370.1;gbkey=CDS;inference=COORDINATES: similar to AA sequence:RefSeq:NP_720404.1;locus_tag=SPUTCN32_RS00925;product=toxin RelE;protein_id=WP_011918370.1;transl_table=11
206070	206357	+	ID=cds-WP_011918371.1;Parent=gene-SPUTCN32_RS00930;Dbxref=Genbank:WP_011918371.1;Name=WP_011918371.1;gbkey=CDS;inference=COORDINATES: similar to AA sequence:RefSeq:NP_720403.1;locus_tag=SPUTCN32_RS00930;product=transcriptional regulator;protein_id=WP_011918371.1;transl_table=11
206732	207022	-	ID=cds-WP_014611547.1;Parent=gene-SPUTCN32_RS00935;Dbxref=Genbank:WP_014611547.1;Name=WP_014611547.1;gbkey=CDS;inference=COORDINATES: similar to AA sequence:RefSeq:WP_011717143.1;locus_tag=SPUTCN32_RS00935;product=hypothetical protein;protein_id=WP_014611547.1;transl_table=11
207047	207349	-	ID=cds-WP_011918373.1;Parent=gene-SPUTCN32_RS00940;Dbxref=Genbank:WP_011918373.1;Name=WP_011918373.1;gbkey=CDS;inference=COORDINATES: similar to AA sequence:RefSeq:WP_014611548.1;locus_tag=SPUTCN32_RS00940;product=hypothetical protein;protein_id=WP_011918373.1;transl_table=11
207871	208008	+	ID=cds-SPUTCN32_RS00945;Parent=gene-SPUTCN32_RS00945;Note=incomplete%3B partial in the middle of a contig%3B missing C-terminus;end_range=208008,.;gbkey=CDS;inference=COORDINATES: similar to AA sequence:RefSeq:WP_014610939.1;locus_tag=SPUTCN32_RS00945;partial=true;product=CopG family transcriptional regulator;pseudo=true;transl_table=11
208506	209996	+	ID=cds-WP_011787801.1;Parent=gene-SPUTCN32_RS00950;Dbxref=Genbank:WP_011787801.1;Name=WP_011787801.1;gbkey=CDS;inference=COORDINATES: similar to AA sequence:RefSeq:WP_011918924.1;locus_tag=SPUTCN32_RS00950;product=SulP family inorganic anion transporter;protein_id=WP_011787801.1;transl_table=11
210031	210885	+	ID=cds-WP_011787802.1;Parent=gene-SPUTCN32_RS00955;Dbxref=Genbank:WP_011787802.1;Name=WP_011787802.1;gbkey=CDS;inference=COORDINATES: similar to AA sequence:RefSeq:WP_011787802.1;locus_tag=SPUTCN32_RS00955;product=universal stress protein;protein_id=WP_011787802.1;transl_table=11
210976	211308	+	ID=cds-WP_011787803.1;Parent=gene-SPUTCN32_RS00960;Dbxref=Genbank:WP_011787803.1;Name=WP_011787803.1;gbkey=CDS;inference=COORDINATES: similar to AA sequence:RefSeq:WP_011787803.1;locus_tag=SPUTCN32_RS00960;product=conjugal transfer protein TraR;protein_id=WP_011787803.1;transl_table=11

## Sheet: S10
Table S10. The genes in inversion regions of S. putrefaciens ATCC-8071
Start	End	Strand	Description
732138	732323	+	ID=1_length_4386330_depth_1.00x_circular_true_732138_732323;Description=IS5 family transposase
732832	732996	-	ID=1_length_4386330_depth_1.00x_circular_true_732832_732996;Description=Uncharacterised protein;Gene=DF774_05435;Gene=CRN46_15545;Gene=T9A_01038;Gene=VEZ01S_45_00810;Gene=VIB_002803;Gene=VRK_00740;Gene=EKG38_06095;Gene=NCTC8563_00708;Gene=HMF8227_01326;Gene=EKG39_05420;Ontology_term=integral component of membrane;Ontology_id=GO:0016021
733077	733454	-	ID=1_length_4386330_depth_1.00x_circular_true_733077_733454;Description=hypothetical protein;Gene=SAMN05216302_10922;Gene=C9J12_28750;Gene=Sput200_0727;Gene=CFI11_14005;Ontology_term=integral component of membrane;Ontology_id=GO:0016021
733586	734053	-	ID=1_length_4386330_depth_1.00x_circular_true_733586_734053;Description=ABC-type maltose transport system, permease component domain protein;Gene=VIM7927_00461;Gene=BGC07_11715;Gene=FKM99_16320;Gene=CMF11_06015;Gene=COB05_08590;Gene=C9I88_16415;Gene=SAMN04487869_11879;Gene=CGI18_23500;Gene=CGJ27_24425;Gene=SAMN05216302_10155;Gene=PLEI_3037;Ontology_term=integral component of membrane;Ontology_id=…
734373	734645	-	ID=1_length_4386330_depth_1.00x_circular_true_734373_734645;Description=hypothetical protein;Gene=BCU38_22390;Gene=CPU12_01175;Gene=CGI23_23590;Gene=FCG41_01235;Gene=C9I99_05840;Gene=CRV03_03570;Gene=Sput200_0729;Gene=EAG18_18395;Ontology_term=integral component of membrane;Ontology_id=GO:0016021
735236	736147	-	ID=1_length_4386330_depth_1.00x_circular_true_735236_736147;Description=DUF4868 domain-containing protein
736144	736725	-	ID=1_length_4386330_depth_1.00x_circular_true_736144_736725;Description=hypothetical protein;Gene=XabCFBP2524_22110;Gene=DEO45_15230;Gene=BIY45_01310;Gene=SAMN05920897_1328;Gene=SAMN05444390_102143;Gene=DFP75_102144;Gene=Sput200_0732;Gene=XaraCFBP7407_12705;Gene=DFQ15_1192;Ontology_term=integral component of membrane;Ontology_id=GO:0016021
736796	737092	-	ID=1_length_4386330_depth_1.00x_circular_true_736796_737092;Description=hypothetical protein
737606	738418	-	ID=1_length_4386330_depth_1.00x_circular_true_737606_738418;Description=restriction endonuclease;Gene=vfu_B01529;Gene=PCL1606_34900;Gene=AYR47_29715;Gene=E9531_17310;Gene=WN56_02480;Gene=ATO12_17175;Gene=SAMN05421834_10179;Gene=CGH51_22290;Gene=SG35_23300;Gene=CGH93_22565;Ontology_term=DNA binding,endonuclease activity,DNA restriction-modification system,nucleic acid phosphodiester bond hydrolysi…
738970	739539	-	ID=1_length_4386330_depth_1.00x_circular_true_738970_739539;Description=Uncharacterised protein;Gene=EKN09_25965;Gene=SAMN05216563_1124;Gene=CTN07_04890;Gene=CWO36_21830;Gene=VDA_000504;Gene=CGH10_23280;Gene=EJA03_15500
739633	740676	-	ID=1_length_4386330_depth_1.00x_circular_true_739633_740676;Description=hypothetical protein SPWS13_1962
741117	741782	-	ID=1_length_4386330_depth_1.00x_circular_true_741117_741782;Description=hypothetical protein
741926	742648	-	ID=1_length_4386330_depth_1.00x_circular_true_741926_742648;Description=hypothetical protein
742869	744125	-	ID=1_length_4386330_depth_1.00x_circular_true_742869_744125;Description=Y-family DNA polymerase;Gene=A1L58_11750;Gene=umuC_5;Gene=EGC77_15760;Gene=umuC_3;Gene=DI594_15740;Gene=COZ42_06390;Gene=Sput200_0752;Gene=CXF88_18810;Gene=Sfri_1964;Gene=EGC77_00160;Gene=Sbal_3553;Gene=Sfri_3453;Gene=AWJ07_01250;Ontology_term=damaged DNA binding,DNA-directed DNA polymerase activity,DNA repair,DNA biosyntheti…
744126	744533	-	ID=1_length_4386330_depth_1.00x_circular_true_744126_744533;Description=translesion error-prone DNA polymerase V autoproteolytic subunit;Gene=umuD_5;Gene=Sputcn32_0175;Gene=A1L58_11755;Gene=Sden_3236;Gene=EGC77_00165;Gene=DI594_15745;Gene=AWJ07_19755;Gene=rulA;Gene=CXF88_18815;Gene=umuD;Gene=Sfri_1963;Gene=Sput200_0753;Gene=Sbal_3554;Gene=AWJ07_01245;Gene=EGC77_15755;Ontology_term=DNA-directed DN…
744705	745301	-	ID=1_length_4386330_depth_1.00x_circular_true_744705_745301;Description=hypothetical protein
745405	745806	-	ID=1_length_4386330_depth_1.00x_circular_true_745405_745806;Description=hypothetical protein
746344	747363	+	ID=1_length_4386330_depth_1.00x_circular_true_746344_747363;Description=hypothetical protein
747356	748384	+	ID=1_length_4386330_depth_1.00x_circular_true_747356_748384;Description=hypothetical protein
748577	749509	+	ID=1_length_4386330_depth_1.00x_circular_true_748577_749509;Description=site-specific integrase;Gene=A1L58_11795;Gene=SO_3884;Gene=Sput200_0761;Gene=FJD33_20105;Gene=Sbal_3558;Gene=xerC_2;Gene=xerD_1;Gene=DI594_15780;Gene=E0Z06_02110;Gene=FJD32_03005;Ontology_term=DNA binding,DNA recombination,DNA integration;Ontology_id=GO:0003677,GO:0006310,GO:0015074
749503	751545	+	ID=1_length_4386330_depth_1.00x_circular_true_749503_751545;Description=ATP-binding protein;Gene=ftsH_2;Gene=ftsH2_2;Gene=FJD32_03010;Gene=SO_3885;Gene=Sput200_0762;Gene=Sbal_3559;Gene=DI594_15785;Gene=A1L58_11800;Gene=ftsH2;Gene=AJE_12209;Gene=FJD33_20110;Gene=AEST_22220;Ontology_term=nucleus,ATP binding,peptidase activity,ATPase activity,vacuole organization;Ontology_id=GO:0005634,GO:0005524,GO…
751568	752035	+	ID=1_length_4386330_depth_1.00x_circular_true_751568_752035;Description=Uncharacterised protein;Gene=SO_3886
752117	752521	+	ID=1_length_4386330_depth_1.00x_circular_true_752117_752521;Description=DUF2787 domain-containing protein;Gene=SO_3887
752651	752983	+	ID=1_length_4386330_depth_1.00x_circular_true_752651_752983;Description=YegP family protein;Gene=SO_3888
753495	755075	-	ID=1_length_4386330_depth_1.00x_circular_true_753495_755075;Description=bacteriohemerythrin;Gene=Sbal175_0829;Gene=Sputcn32_0776;Gene=SOHN41_00357;Gene=CKQ84_12110;Gene=Sput200_0767;Gene=Sbal_3564;Gene=AYJ58_06580;Gene=mcp4_1;Gene=COW15_16455;Gene=Sbal223_0820;Gene=mcp4_11;Gene=Sbal195_0827;Ontology_term=integral component of membrane,transmembrane signaling receptor activity,metal ion binding,ch…
755379	755510	+	ID=1_length_4386330_depth_1.00x_circular_true_755379_755510;Description=DUF3149 domain-containing protein;Gene=SO_3891;Gene=Sama_0549;Gene=NCTC10736_00026;Gene=CEQ32_20130;Gene=Sput200_0768;Gene=SXM_3211;Gene=Shewana3_0738;Gene=DI594_15815;Gene=BFS86_14615;Gene=CF168_17075;Gene=Sputcn32_0777;Gene=Sbal_3565;Gene=DET47_12430;Gene=SOPP22_02630;Gene=SOHN41_00358;Gene=Spea_0593;Gene=COW15_16450;Gene=C…
755627	756238	-	ID=1_length_4386330_depth_1.00x_circular_true_755627_756238;Description=Uncharacterised protein;Gene=Shewmr7_0765;Gene=SO_3892;Gene=ABT47_11695;Gene=A1L58_11835;Gene=Sput200_0769;Gene=SXM_3212;Gene=FJD33_20145;Gene=Shewana3_0737;Gene=CEQ32_20125;Gene=NCTC10737_00719;Gene=DI594_15820;Gene=B7D78_00515;Gene=Sbal_3566;Gene=Sputcn32_0778;Gene=Sbal195_0825;Gene=CKQ84_12100;Gene=SOHN41_00359;Gene=DET47_…

[truncated: 15 more sheets: S11, S12, S13, S14, S15, S16, S17, S18, S19, S20, S21, S22, S23, S24, S25]
